# Supplementary material for: Recent Clinical Isolates of Enterovirus D68 Have Increased Replication and Induce Enhanced Epithelial Immune Response Compared to the Prototype Fermon Strain
Source: Viruses. 2023 May 31;15(6):1291. doi: 10.3390/v15061291 (PMC10305710; doi:10.3390/v15061291)
Supplement: Supplementary file 1 [file viruses-15-01291-s001.zip]

Archive with 2 entries (2 files):
- EV-D68 RNA-seq data Supplement5-23-23.xlsx
- viruses-2374192-supplementary.pdf
