# Supplementary material for: Recent Clinical Isolates of Enterovirus D68 Have Increased Replication and Induce Enhanced Epithelial Immune Response Compared to the Prototype Fermon Strain
Source: Viruses. 2023 May 31;15(6):1291. doi: 10.3390/v15061291 (PMC10305710; doi:10.3390/v15061291)
Supplement: Supplementary file 1 [file viruses-15-01291-s001.zip › EV-D68 RNA-seq data Supplement5-23-23.xlsx]

## Sheet: Avg4strains_vs_fermon
GeneNames	logFoldChange	logCountsPerMillion	Fold change	PValue	FalseDiscoverRate
IFNL3	5.30045	-1.68963	40.6227	1.2952e-06	0.00651789
IFNL1	4.02906	0.164058	42.1362	9.73088e-07	0.00651789
IFNL2	3.73546	-1.30547	22.1945	8.41818e-05	0.0376141
CXCL10	3.29975	7.34076	19.5148	0.000178387	0.0389992
CXCL11	2.65469	4.88393	18.2329	0.00026009	0.046613
LGALS17A	2.65206	-1.01157	10.7665	0.00311977	0.186479
CXCL9	2.48622	2.70545	14.0614	0.000973858	0.0969217
IFIT2	2.38569	8.44774	21.7427	9.52267e-05	0.0376141
OASL	2.08571	6.76935	26.3599	2.85953e-05	0.0358549
ZBP1	2.06602	1.29177	22.3107	8.15709e-05	0.0376141
IFIT1	2.04876	8.93381	19.7432	0.000167004	0.0389155
IFIT3	1.91319	8.98346	21.9806	8.92276e-05	0.0376141
IL17C	1.85761	0.588833	10.5967	0.00332425	0.192284
RSAD2	1.84992	7.05814	20.4734	0.000135604	0.0389155
CMPK2	1.84328	6.7805	25.1569	3.86706e-05	0.0376141
MX2	1.83851	7.90868	18.1058	0.000270187	0.046613
CSF3	1.75179	5.08492	10.8185	0.00305994	0.186479
FFAR2	1.72774	-0.942342	10.762	0.00312507	0.186479
AIM2	1.69248	1.93818	19.4347	0.000182573	0.0389992
IL4I1	1.69162	0.603005	13.5498	0.00115774	0.108198
TNFSF13B	1.57718	2.10245	21.4003	0.000104643	0.0376141
CCL20	1.57236	8.11608	11.5309	0.00235495	0.165361
NOS2	1.54743	2.66622	12.1384	0.00189277	0.149348
HERC5	1.50853	5.2289	19.7755	0.000165459	0.0389155
GBP7	1.50534	-0.233887	17.1372	0.000362629	0.0537406
MX1	1.49838	9.60478	19.6743	0.000170351	0.0389155
EPSTI1	1.47663	5.78837	19.2132	0.000194721	0.0393858
SOCS1	1.46643	0.696373	16.9897	0.0003795	0.0550895
BATF2	1.43807	3.73619	30.3787	1.09922e-05	0.0241543
IFI44L	1.42258	7.56412	15.1757	0.000674123	0.0801357
IL19	1.42051	6.2061	14.7742	0.000768602	0.083479
OAS2	1.36469	9.3453	20.209	0.000146162	0.0389155
ISG15	1.36422	5.41855	11.4102	0.00246069	0.16963
DDX58	1.36117	7.64983	22.6593	7.42519e-05	0.0376141
OAS3	1.34295	8.20657	19.3281	0.000188314	0.039358
OAS1	1.30588	7.99695	30.297	1.11996e-05	0.0241543
HERC6	1.30568	8.36847	20.8867	0.000120719	0.0389155
BCL2A1	1.29922	4.43349	11.2463	0.00261272	0.173001
GMPR	1.2848	3.32828	16.5918	0.000429413	0.0594757
USP18	1.27589	4.32176	25.005	4.01943e-05	0.0376141
IFI6	1.22438	7.73888	16.1446	0.000494192	0.0637676
XAF1	1.22404	6.09246	19.9338	0.000158112	0.0389155
DUOXA2	1.21831	4.06323	14.8738	0.000743899	0.0825782
HTR2B	1.19098	0.86561	37.3756	2.45012e-06	0.00924737
TAGAP	1.15471	1.90482	24.2267	4.90995e-05	0.0376141
IFITM1	1.13744	7.65746	19.1558	0.000198011	0.0393858
DDX60L	1.1283	6.12332	13.4201	0.00121016	0.110726
LAMP3	1.11316	6.5073	17.4657	0.000327906	0.0527226
IFIH1	1.08453	6.79083	23.7833	5.51139e-05	0.0376141
SAMD9L	1.07106	6.8528	15.4285	0.000621148	0.075152
GBP4	1.06763	6.47429	21.7859	9.41059e-05	0.0376141
DDX60	1.05609	7.84929	19.1343	0.000199257	0.0393858
RTP4	1.03016	5.46027	29.6314	1.30561e-05	0.0246385
NR4A1	1.02516	2.26556	16.3134	0.00046858	0.0616782
HSH2D	1.02127	4.92472	24.0968	5.07847e-05	0.0376141
CCL5	1.00755	2.76019	10.7967	0.00308496	0.186479
FRMD3	0.995961	1.22758	16.7088	0.000414041	0.0578776
SAMD9	0.995707	8.47618	20.1209	0.000149878	0.0389155
ISG20	0.993719	4.91197	12.5323	0.00164653	0.136581
STAT1	0.986706	9.28945	18.1253	0.00026861	0.046613
IRF7	0.984559	3.31048	11.4464	0.00242849	0.168954
NR4A3	0.982681	-0.426623	10.7674	0.00311878	0.186479
KLHDC7B	0.981407	3.43243	19.0625	0.00020349	0.0393858
IFIT5	0.97767	6.3528	20.1289	0.000149537	0.0389155
HELZ2	0.976707	4.86097	12.0185	0.00197551	0.150322
WARS	0.96968	9.21486	21.2684	0.000108538	0.0381069
IDO1	0.965292	8.11622	12.868	0.00146409	0.125008
PARP9	0.963398	8.42015	25.755	3.32496e-05	0.0358549
GBP1	0.961307	6.58031	21.9731	8.94089e-05	0.0376141
IFI35	0.930055	5.37208	17.462	0.000328272	0.0527226
EIF2AK2	0.920275	6.30752	16.7427	0.000409699	0.0578058
SH2D1B	0.904349	1.18033	13.9919	0.000996842	0.0969217
GBP5	0.90321	4.72976	31.3541	8.81347e-06	0.0241543
SP110	0.902451	6.14797	20.9268	0.000119372	0.0389155
PPM1K	0.863205	3.82064	18.7717	0.000221638	0.0413094
THEMIS2	0.858616	2.00999	14.9616	0.000722828	0.0814368
FAM46A	0.850678	4.89418	22.101	8.63472e-05	0.0376141
STX11	0.848812	2.63563	20.8795	0.00012096	0.0389155
GBP1P1	0.846811	1.87791	16.0095	0.000515803	0.0654376
BST2	0.842413	6.04909	11.3511	0.00251435	0.171761
ETV7	0.840416	3.51748	17.8539	0.000291462	0.0488911
IFI44	0.827239	7.96987	20.5103	0.000134195	0.0389155
PLSCR1	0.819762	7.33509	19.8833	0.000160416	0.0389155
DUOX2	0.819147	7.66353	12.1772	0.00186685	0.149348
PIK3AP1	0.817458	3.4149	11.0948	0.00276238	0.176396
PARP12	0.812777	6.14593	28.353	1.76279e-05	0.0295698
ALPL	0.8127	6.02257	11.5712	0.00232073	0.16372
NLRC5	0.800575	4.31661	15.111	0.000688451	0.0811996
UBE2L6	0.800568	7.02073	21.6448	9.78219e-05	0.0376141
TRANK1	0.790778	5.89984	19.915	0.000158965	0.0389155
TRIM31	0.787425	6.09716	17.1331	0.000363088	0.0537406
SLC15A3	0.769104	2.56868	10.9783	0.00288386	0.179167
TRIM22	0.766558	8.78649	19.0981	0.000201377	0.0393858
MRGPRX3	0.763931	1.56775	10.7291	0.00316367	0.18657
RASGRP3	0.760948	2.12262	10.9391	0.00292604	0.181043
DUSP5	0.759239	6.18483	11.1906	0.00266669	0.17508
APOL6	0.756942	7.40032	21.4606	0.000102915	0.0376141
ZC3HAV1	0.753918	6.98113	26.3963	2.83386e-05	0.0358549
PML	0.752117	6.23851	15.0516	0.000701892	0.0814368
TMEM171	0.745623	3.24306	18.0871	0.000271706	0.046613
NFKBIZ	0.744288	7.17487	13.8652	0.0010403	0.0987813
DTX3L	0.743387	7.42195	19.9471	0.00015751	0.0389155
TRIM21	0.742575	5.6148	26.8904	2.50919e-05	0.0358549
NCOA7	0.738164	8.44796	11.1226	0.00273423	0.176108
PNPT1	0.737522	6.88592	20.3596	0.000140043	0.0389155
VNN1	0.735935	3.47409	11.2594	0.00260021	0.173001
TYMP	0.734585	5.2292	12.9233	0.00143621	0.124612
IFITM3	0.728301	8.23632	14.9676	0.000721415	0.0814368
CD55	0.726523	6.98513	15.2887	0.000649867	0.0778654
TRIM69	0.718908	-0.285287	13.0684	0.00136576	0.121288
PARP14	0.717441	8.65463	17.2899	0.000346019	0.0536476
PCDH12	0.714361	-0.896198	10.4885	0.00346214	0.196496
BCL2L14	0.710061	4.54508	19.5625	0.000175938	0.0389992
STARD5	0.70971	4.86679	18.7244	0.000224755	0.0413797
BIRC3	0.707357	6.36375	11.0669	0.00279098	0.176518
PLEKHA4	0.706132	3.90372	19.6267	0.000172706	0.0389155
HDX	0.698633	2.35728	17.6994	0.000305411	0.0506679
CEACAM1	0.691053	6.11749	21.7256	9.56735e-05	0.0376141
SP100	0.68429	7.80534	22.8557	7.04449e-05	0.0376141
WFDC21P	0.676693	6.72587	14.0053	0.000992365	0.0969217
NT5C3A	0.667483	6.26872	12.0642	0.00194352	0.149701
TAP1	0.66554	6.55308	14.0719	0.000970406	0.0969217
PMAIP1	0.658534	4.60417	12.1141	0.00190927	0.149348
MLKL	0.656355	3.54214	20.1395	0.000149086	0.0389155
IL1RN	0.654516	7.87056	13.5415	0.00116103	0.108198
TRIM14	0.648194	7.27009	22.9443	6.87985e-05	0.0376141
IFI16	0.640574	8.97409	15.4231	0.000622243	0.075152
MAFF	0.639627	4.72259	16.5454	0.000435684	0.0597957
ZNFX1	0.634657	7.97188	18.7945	0.000220151	0.0413094
NMI	0.634648	5.65954	20.1278	0.000149583	0.0389155
SERPINB10	0.632368	3.86094	15.8617	0.000540617	0.0667576
ACE2	0.626139	4.60077	12.7278	0.00153743	0.129668
CYP3A5	0.605922	1.74513	16.07	0.00050601	0.0647392
SERPINB9P1	0.60273	2.56492	11.1428	0.00271402	0.175892
SLFN5	0.59915	8.5755	11.8185	0.00212244	0.156326
LAP3	0.593331	8.21703	20.2419	0.000144802	0.0389155
SLC25A28	0.587337	5.81842	19.729	0.000167689	0.0389155
MYD88	0.587095	7.24443	23.052	6.68505e-05	0.0376141
SGK1	0.582369	8.28253	12.0985	0.00191987	0.149357
MAP3K8	0.577057	4.97841	23.5425	5.87109e-05	0.0376141
SLC9A4	0.575201	2.68032	14.6112	0.000810988	0.0868332
APOBEC3F	0.57334	3.68131	20.8376	0.00012239	0.0389155
ATP10B	0.567995	6.86187	20.3536	0.000140283	0.0389155
TRIM25	0.562167	7.52381	18.1649	0.000265442	0.046613
TDRD7	0.560941	5.91034	16.9438	0.000384926	0.0553451
APOBEC3G	0.559477	4.87096	24.4099	4.68257e-05	0.0376141
SLC26A9	0.555017	3.03609	11.3068	0.00255545	0.173001
VSIG1	0.553548	0.839968	11.0094	0.00285081	0.178428
IRF9	0.552318	7.26304	22.7799	7.18893e-05	0.0376141
NFKBIA	0.550239	6.84287	11.1422	0.00271463	0.175892
IRF1	0.549496	6.84248	19.4189	0.00018341	0.0389992
TOR1B	0.5485	5.85704	11.8086	0.00212999	0.156326
TMEM92	0.545473	2.24696	11.831	0.00211287	0.156326
TNFAIP3	0.542536	6.6703	10.7372	0.00315415	0.18657
STAT2	0.539415	7.05005	11.7361	0.00218639	0.159459
LMO2	0.537932	5.53023	14.1072	0.000959001	0.0969217
NUB1	0.5319	6.69969	22.7121	7.32068e-05	0.0376141
MUC13	0.531302	6.88028	10.5843	0.00333981	0.192447
TRIM5	0.53068	5.62112	11.022	0.0028376	0.178428
GBP2	0.530316	6.37765	11.4661	0.00241108	0.168519
APOBEC3B	0.526796	4.22794	16.4607	0.000447393	0.0608495
ZFP36	0.523804	5.18294	22.1183	8.5943e-05	0.0376141
VNN3	0.522337	4.92059	16.3889	0.000457585	0.0616782
PSMB9	0.516593	4.48622	12.865	0.00146562	0.125008
ZCCHC2	0.514364	5.06645	14.0333	0.000983065	0.0969217
TRIM38	0.51052	6.08158	16.792	0.000403459	0.0574625
APOL2	0.509205	5.60329	11.6483	0.00225683	0.162244
CASP10	0.507294	5.82162	13.1041	0.00134903	0.120511
CSRNP1	0.503836	3.7342	10.5711	0.00335637	0.192666
PSMB8-AS1	0.490729	2.25131	14.0678	0.000971751	0.0969217
TCN1	0.486246	8.78775	18.7987	0.000219878	0.0413094
ADAR	0.485126	9.19418	16.2472	0.000478445	0.0622679
MXD1	0.477676	5.88501	13.2393	0.00128759	0.1164
SLC22A3	0.460188	1.95865	10.6089	0.00330909	0.192144
GBP3	0.453999	7.6122	17.8948	0.00028789	0.0488345
KLF4	0.450829	5.9645	12.9272	0.00143427	0.124612
SP140L	0.447389	4.83331	13.6863	0.00110524	0.104286
CSTB	0.439215	9.29911	12.6731	0.00156717	0.131442
NR4A2	0.438652	4.62598	43.741	7.23805e-07	0.00651789
BLZF1	0.429402	5.64374	11.9332	0.00203675	0.152979
CYP2E1	0.429305	1.53066	10.6503	0.00325825	0.189922
LYPD5	0.422295	1.57503	17.5451	0.000320065	0.052522
EHD4	0.421303	6.34991	17.3951	0.000335046	0.0531868
PHLPP2	0.4165	3.96644	11.592	0.00230329	0.16372
HK2	0.415751	6.41395	14.3387	0.000887668	0.0930634
FCMR	0.414222	4.1539	11.9522	0.00202297	0.152704
CASP1	0.409492	6.12028	10.5181	0.00342388	0.195058
MB21D1	0.405246	1.81369	14.9352	0.000729096	0.0815345
CASP7	0.402902	7.07114	17.2358	0.000351799	0.0536476
PHF11	0.395289	4.99818	10.6785	0.00322406	0.189392
FUT3	0.394155	5.77152	17.2366	0.000351715	0.0536476
CFLAR	0.389988	6.87497	12.3733	0.00174143	0.14211
TAP2	0.389746	6.49846	10.796	0.00308576	0.186479
TTC39B	0.389635	4.75997	11.284	0.00257686	0.173001
TTC9	0.387239	7.49075	19.2918	0.000190311	0.039358
N4BP1	0.385715	6.79259	12.8791	0.00145843	0.125008
SQRDL	0.383967	7.89885	11.6273	0.00227405	0.162708
GTPBP2	0.382539	6.02467	15.0034	0.000713015	0.0814368
ARHGAP26	0.381206	6.17843	10.7392	0.0031518	0.18657
DCLRE1C	0.381176	4.82498	12.8421	0.00147737	0.125303
GADD45A	0.380587	5.57668	14.0058	0.000992179	0.0969217
RNF19B	0.37736	6.44916	18.3173	0.000253617	0.0461307
SERPINB1	0.377238	9.32074	14.8165	0.000758001	0.0829242
ATP12A	0.376215	9.84436	12.1361	0.00189434	0.149348
MMAA	0.371982	4.34924	15.9253	0.000529782	0.0661002
PSME2	0.362304	7.20139	11.4119	0.00245918	0.16963
OPTN	0.360665	7.7307	13.8651	0.00104035	0.0987813
RNF39	0.360204	3.60567	11.6833	0.00222846	0.160971
PELI1	0.359866	6.29765	17.3644	0.000338208	0.0531868
DAPP1	0.356917	7.30548	11.0635	0.00279445	0.176518
SPATS2L	0.348688	8.24864	21.4299	0.000103792	0.0376141
PATL1	0.348267	7.06532	11.3746	0.00249289	0.171069
DNAJA1	0.337127	8.58414	11.1782	0.0026789	0.17508
RASGEF1B	0.335118	4.3982	13.3259	0.00124985	0.113669
SGPP2	0.334379	6.0553	10.9223	0.00294425	0.181426
TRIB1	0.327741	5.90638	13.9278	0.00101859	0.0979469
BAZ1A	0.324239	7.1722	12.085	0.00192917	0.149357
FUT2	0.312347	7.21672	11.1818	0.00267535	0.17508
GK	0.309261	4.76932	10.5377	0.00339877	0.194361
EPS8	0.300126	7.40579	11.9101	0.00205374	0.153491
MOB3C	0.299153	5.01887	19.716	0.000168319	0.0389155
EVA1C	0.282466	5.85731	13.5226	0.00116853	0.108229
SCLT1	0.264913	4.25231	11.0882	0.00276915	0.176396
SH2D4A	0.264491	6.61762	12.1291	0.00189905	0.149348
IDH3A	0.257929	6.74365	15.0607	0.000699811	0.0814368
GMDS	0.253721	6.42775	11.1156	0.00274131	0.176108
ETV6	0.25098	7.33003	13.1396	0.0013326	0.119751
RELL1	0.250203	3.18889	11.6994	0.00221555	0.160809
RAB3IP	0.249323	5.50376	14.4632	0.000851704	0.0899173
LRRC4	0.237952	6.76343	12.0227	0.00197258	0.150322
MOCOS	0.235027	4.28148	12.0101	0.00198146	0.150322
GTF2B	0.22466	6.13892	12.4106	0.00171864	0.141783
PRPF3	0.218551	5.46462	12.9798	0.00140832	0.123613
PHACTR4	0.218327	6.80302	13.978	0.00100151	0.0969217
RIPK1	0.211652	6.50418	14.5136	0.000837587	0.0890496
SORD	0.20699	6.00671	12.6248	0.00159392	0.132947
RSRC2	0.202778	6.35508	10.4266	0.00354387	0.199634
SRSF4	0.191094	6.00448	12.1179	0.00190667	0.149348
TAOK3	0.182773	5.7028	12.3945	0.00172842	0.141815
PDGFC	-0.260314	3.92695	11.2466	0.00261241	0.173001
SLC16A2	-0.275929	4.13849	10.6583	0.00324851	0.189922
ARL4C	-0.283874	3.9797	13.0254	0.00138626	0.122388
FRMD4A	-0.29894	3.80728	11.8046	0.00213308	0.156326
TMEM150C	-0.357387	4.01456	11.0006	0.00286014	0.178428
MOCS1	-0.410721	3.03531	14.6964	0.000788514	0.0850299
ZNF491	-0.432549	0.871368	15.8428	0.000543895	0.0667576
SEPP1	-0.446174	4.82051	15.9664	0.000522911	0.0657866
F2R	-0.481809	4.4161	22.5882	7.56853e-05	0.0376141
ASB9	-0.502792	2.32779	14.1513	0.000944955	0.0969217
SLC30A1	-0.503239	3.29645	12.2742	0.00180361	0.146393
MT1X	-0.536958	3.06093	12.2093	0.00184565	0.149004
TRAM1L1	-0.648423	0.74136	25.7925	3.29386e-05	0.0358549
ITGBL1	-0.758772	-1.23823	14.0406	0.000980673	0.0969217
CORO6	-0.917918	-0.903808	11.2561	0.00260335	0.173001
CDH10	-1.01266	0.920234	11.3043	0.00255783	0.173001

## Sheet: topTags_7788 vs ferm
GeneNames	logFoldChange	logCountsPerMillion	Fold change	PValue	FalseDiscoverRate
IFNL3	4.52774	-1.68963	20.4771	0.000135461	0.126645
IFNL1	3.97935	0.164058	33.6142	5.36343e-06	0.0781135
IFNL2	3.64349	-1.30547	16.671	0.000418946	0.130234
CXCL10	3.62683	7.34076	19.2927	0.000190265	0.126645
LGALS17A	3.28775	-1.01157	13.8701	0.0010386	0.154527
CXCL11	3.04418	4.88393	18.9894	0.000207892	0.126645
IFIT2	2.75099	8.44774	22.4748	7.80331e-05	0.126645
CXCL9	2.67528	2.70545	12.8168	0.00149041	0.176086
IFIT1	2.21128	8.93381	17.7573	0.000300103	0.126645
OASL	2.19099	6.76935	22.6159	7.51235e-05	0.126645
ZBP1	2.17243	1.29177	18.772	0.000221616	0.126645
IFIT3	2.10903	8.98346	20.4464	0.000136643	0.126645
RSAD2	2.01708	7.05814	18.4338	0.000244964	0.126645
CMPK2	1.90549	6.7805	20.5766	0.000131708	0.126645
MX2	1.81726	7.90868	13.6857	0.00110545	0.154527
AIM2	1.81598	1.93818	16.7966	0.000402887	0.130234
TNFSF13B	1.62454	2.10245	16.8787	0.000392754	0.130234
GBP7	1.62438	-0.233887	14.7237	0.000781462	0.145311
EPSTI1	1.59357	5.78837	16.5879	0.000429941	0.130234
HERC5	1.55204	5.2289	15.6147	0.000585049	0.133107
ANGPTL1	1.52828	-0.999471	11.9853	0.00199913	0.197463
MX1	1.5074	9.60478	14.9	0.000737523	0.143368
IL19	1.5061	6.2061	12.4095	0.00171932	0.187045
GCM1	1.48051	-1.01546	11.876	0.00207902	0.198651
IFI44L	1.46577	7.56412	11.9912	0.00199491	0.197463
DDX58	1.44231	7.64983	18.6521	0.000229607	0.126645
BATF2	1.43223	3.73619	22.2524	8.2869e-05	0.126645
OAS2	1.40337	9.3453	15.7856	0.000553901	0.132734
HERC6	1.34329	8.36847	16.2166	0.000483084	0.130234
OAS3	1.31671	8.20657	13.7368	0.00108649	0.154527
GMPR	1.28117	3.32828	11.989	0.00199643	0.197463
CCL5	1.28044	2.76019	12.4321	0.00170568	0.187045
HTR2B	1.27754	0.86561	30.6435	1.03482e-05	0.0781135
OAS1	1.2591	7.99695	20.6358	0.000129528	0.126645
XAF1	1.22818	6.09246	14.6088	0.000811643	0.145649
USP18	1.21506	4.32176	16.4648	0.000446826	0.130234
LAMP3	1.16365	6.5073	13.7975	0.00106439	0.154527
IDO1	1.14562	8.11622	12.7952	0.00150168	0.176086
SAMD9L	1.12983	6.8528	12.3046	0.00178428	0.189699
IFIH1	1.12962	6.79083	18.4619	0.000242926	0.126645
GBP4	1.12856	6.47429	17.3987	0.000334686	0.126645
TAGAP	1.10285	1.90482	15.8467	0.000543216	0.132734
IFIT5	1.08827	6.3528	17.6236	0.000312522	0.126645
WARS	1.0796	9.21486	18.6697	0.000228415	0.126645
RTP4	1.07444	5.46027	22.8414	7.07145e-05	0.126645
DDX60	1.06646	7.84929	13.9671	0.00100519	0.154527
GBP1	1.05925	6.58031	18.7612	0.000222325	0.126645
SAMD9	1.05619	8.47618	16.022	0.000513758	0.132734
IFITM1	1.05467	7.65746	11.912	0.0020523	0.197463
STAT1	1.04962	9.28945	14.5776	0.000820042	0.145649
PARP9	1.04905	8.42015	21.4961	0.00010191	0.126645
EIF2AK2	1.0219	6.30752	14.5894	0.000816855	0.145649
TRIM69	0.991433	-0.285287	17.1544	0.000360715	0.126645
SP110	0.979081	6.14797	17.251	0.000350168	0.126645
GBP1P1	0.977224	1.87791	14.7843	0.000766063	0.145311
HSH2D	0.967393	4.92472	15.366	0.000633811	0.140715
PPM1K	0.934028	3.82064	15.3052	0.000646403	0.141431
FAM46A	0.9252	4.89418	18.1987	0.000262767	0.126645
IFI44	0.923877	7.96987	17.7569	0.000300134	0.126645
APOL6	0.881041	7.40032	20.0091	0.000154739	0.126645
TRIM22	0.854959	8.78649	16.404	0.000455428	0.130234
ZC3HAV1	0.854952	6.98113	23.3724	6.14046e-05	0.126645
STX11	0.836107	2.63563	14.0214	0.000987021	0.154527
TMEM171	0.833285	3.24306	15.5846	0.000590725	0.133107
CEACAM1	0.814763	6.11749	20.6372	0.000129478	0.126645
PARP12	0.813886	6.14593	19.724	0.000167929	0.126645
GBP5	0.806672	4.72976	17.4483	0.000329653	0.126645
DTX3L	0.805103	7.42195	16.0934	0.000502265	0.132734
PNPT1	0.802795	6.88592	16.6253	0.000424953	0.130234
HDX	0.798666	2.35728	15.7986	0.000551612	0.132734
SERPINB9P1	0.784597	2.56492	12.7363	0.00153288	0.176086
TRIM21	0.78394	5.6148	20.6149	0.000130292	0.126645
PLSCR1	0.775715	7.33509	12.4048	0.00172215	0.187045
UBE2L6	0.764091	7.02073	13.6968	0.00110131	0.154527
TRANK1	0.747647	5.89984	12.3414	0.00176122	0.189699
SLFN5	0.747481	8.5755	12.4762	0.00167936	0.187045
IL1RN	0.742931	7.87056	11.9224	0.00204467	0.197463
SP100	0.73667	7.80534	18.1027	0.000270437	0.126645
IFI16	0.722087	8.97409	13.3164	0.00125393	0.159971
PARP14	0.721571	8.65463	12.0341	0.00196456	0.197463
BCL2L14	0.712839	4.54508	13.4951	0.00117954	0.158995
HDAC9	0.707362	5.94454	13.0656	0.00136707	0.166441
SERPINB10	0.704021	3.86094	13.3282	0.00124888	0.159971
NMI	0.691862	5.65954	16.2318	0.000480777	0.130234
MLKL	0.684756	3.54214	14.8868	0.000740724	0.143368
GBP2	0.684733	6.37765	12.8316	0.00148274	0.176086
ZNFX1	0.680259	7.97188	14.6936	0.000789261	0.145311
TRIM14	0.679892	7.27009	17.1814	0.000357735	0.126645
VNN3	0.626865	4.92059	15.8012	0.000551144	0.132734
CASP10	0.624709	5.82162	13.3002	0.00126095	0.159971
MYD88	0.619343	7.24443	17.3212	0.000342716	0.126645
TRIM38	0.603876	6.08158	15.7086	0.000567705	0.133107
SLC25A28	0.602584	5.81842	14.0006	0.000993916	0.154527
LAP3	0.593448	8.21703	13.6927	0.00110283	0.154527
NUB1	0.583024	6.69969	18.2968	0.000255175	0.126645
ZCCHC2	0.580044	5.06645	11.9484	0.00202566	0.197463
APOBEC3G	0.575148	4.87096	17.3473	0.000339988	0.126645
GBP3	0.570654	7.6122	18.7309	0.000224322	0.126645
MAP3K8	0.562338	4.97841	15.1108	0.000688487	0.141703
ATP10B	0.55914	6.86187	13.2663	0.00127569	0.160028
TRIM25	0.558901	7.52381	12.1043	0.00191589	0.197463
MTHFD2L	0.557538	1.19033	14.1845	0.000934498	0.154527
BLZF1	0.556105	5.64374	13.2248	0.00129402	0.160028
SP140L	0.554525	4.83331	13.9529	0.00101001	0.154527
MB21D1	0.541315	1.81369	17.5533	0.000319265	0.126645
TCN1	0.534618	8.78775	15.1302	0.000684155	0.141703
APOBEC3F	0.531761	3.68131	12.0462	0.00195604	0.197463
IRF9	0.516956	7.26304	13.4315	0.00120544	0.159971
MMAA	0.506574	4.34924	19.3485	0.000187201	0.126645
CARD16	0.505992	3.88005	14.0364	0.000982046	0.154527
ZNF121	0.500541	2.72665	20.4333	0.000137148	0.126645
SQRDL	0.495655	7.89885	12.7296	0.00153651	0.176086
ANP32C	0.474417	2.2371	12.3188	0.00177532	0.189699
PATL1	0.467511	7.06532	13.4156	0.00121204	0.159971
ELOVL6	0.46063	5.31708	14.7239	0.000781431	0.145311
TTC9	0.443833	7.49075	16.7036	0.000414708	0.130234
GMEB1	0.437706	3.54255	14.4497	0.000855518	0.150183
MASTL	0.435353	5.01418	13.9313	0.00101737	0.154527
CASP7	0.434236	7.07114	13.203	0.0013038	0.160028
GADD45A	0.43381	5.57668	11.9807	0.0020024	0.197463
CASP4	0.426226	7.41134	12.0574	0.00194823	0.197463
LLPH	0.419987	5.01795	16.3586	0.000461969	0.130234
RAB27B	0.414012	5.01879	13.6878	0.00110468	0.154527
BAZ1A	0.406851	7.1722	12.4256	0.00170954	0.187045
WIPI1	0.40034	6.22378	14.2817	0.000904679	0.153805
PELI1	0.368148	6.29765	11.9104	0.0020535	0.197463
SPATS2L	0.361458	8.24864	15.0949	0.000692072	0.141703
RPF2	0.359047	4.82168	15.8006	0.000551265	0.132734
CCDC59	0.333949	4.46156	13.0157	0.00139089	0.167986
MOB3C	0.325131	5.01887	15.1423	0.00068148	0.141703
NRBF2	0.324337	4.78148	12.0862	0.00192832	0.197463
CHCHD3	0.318322	5.95793	13.5371	0.00116278	0.158313
NR4A2	0.316096	4.62598	15.0233	0.000708412	0.142599
IDH3A	0.309128	6.74365	13.987	0.000998475	0.154527
ETV6	0.307038	7.33003	12.7138	0.00154498	0.176086
PHACTR4	0.302752	6.80302	17.2948	0.000345497	0.126645
GTF2B	0.301623	6.13892	14.4008	0.00086953	0.150888
PSMD7	0.292804	6.05457	11.9862	0.00199845	0.197463
RSRC2	0.286751	6.35508	13.3813	0.00122634	0.159971
RIPK1	0.273786	6.50418	15.6152	0.000584951	0.133107
FIP1L1	0.264244	6.05571	12.134	0.00189572	0.197463
FUBP1	0.257551	7.31185	13.8751	0.00103684	0.154527
AK2	0.255293	7.02943	13.6925	0.00110292	0.154527
SLC35E2B	-0.329441	5.42705	13.6035	0.00113676	0.157446
NSUN5P2	-0.61882	0.982083	12.6031	0.00160608	0.180947
SNHG6	-0.625884	3.2619	16.5225	0.000438818	0.130234
ASB9	-0.637297	2.32779	13.2151	0.00129837	0.160028
TRAM1L1	-0.637955	0.74136	14.2749	0.000906713	0.153805
PHLDB1	-0.703001	3.13221	12.7022	0.00155126	0.176086
DICER1-AS1	-0.71749	1.10607	14.945	0.000726762	0.143368
FAM181A-AS1	-1.122	0.551317	13.534	0.00116399	0.158313
LINC00689	-1.18921	-0.273615	18.2093	0.000261931	0.126645

## Sheet: topTags_7788 vs ctrl
GeneNames	logFoldChange	logCountsPerMillion	Fold change	PValue	FalseDiscoverRate
CXCL10	3.69207	7.34076	19.1293	0.000199547	0.0205056
CXCL11	3.30536	4.88393	21.9384	9.0259e-05	0.0149983
CXCL9	2.91519	2.70545	14.3392	0.000887504	0.0359342
IFIT2	2.83622	8.44774	23.8199	5.45885e-05	0.0137625
LGALS17A	2.81509	-1.01157	11.1554	0.00270147	0.0585725
IFNL1	2.66686	0.164058	20.6838	0.000127792	0.0173808
IFNL2	2.53477	-1.30547	10.6438	0.0032661	0.062574
MX2	2.33337	7.90868	22.1651	8.4855e-05	0.0149983
IFIT3	2.27611	8.98346	23.5056	5.92835e-05	0.0137625
IFIT1	2.19087	8.93381	17.2185	0.000353675	0.0253053
IFNL3	2.16535	-1.68963	8.36788	0.00793724	0.0936161
FBXO39	2.10996	-0.727275	36.8891	2.70374e-06	0.00577864
TNFSF13B	2.06899	2.10245	25.4788	3.56425e-05	0.0137625
HHIP	2.05502	1.12702	14.6524	0.000800038	0.0354199
CMPK2	1.98094	6.7805	21.9873	8.90633e-05	0.0149983
HERC5	1.93088	5.2289	23.6232	5.74782e-05	0.0137625
IFI44L	1.89771	7.56412	19.9909	0.000155549	0.0186405
OASL	1.89444	6.76935	16.588	0.000429925	0.0260666
MX1	1.86106	9.60478	21.9844	8.91332e-05	0.0149983
EPSTI1	1.84395	5.78837	21.9325	9.04051e-05	0.0149983
ZBP1	1.78701	1.29177	12.965	0.00141557	0.0446448
OAS2	1.77034	9.3453	24.7208	4.32248e-05	0.0137625
CCL5	1.71688	2.76019	21.1804	0.000111224	0.0162086
KCNK3	1.67472	-1.90451	5.44046	0.0282801	0.168487
DDX60L	1.67455	6.12332	21.3382	0.000106458	0.0159129
OAS3	1.65757	8.20657	21.2104	0.0001103	0.0162086
OLFM4	1.6472	5.16407	9.74641	0.00459458	0.0719547
IL17C	1.64566	0.588833	5.15095	0.0323868	0.177797
HERC6	1.64365	8.36847	23.9998	5.20831e-05	0.0137625
DDX58	1.6417	7.64983	23.8812	5.37202e-05	0.0137625
RSAD2	1.63453	7.05814	12.548	0.00163748	0.047632
VCAM1	1.62264	1.85199	20.499	0.000134625	0.0178284
XAF1	1.55156	6.09246	22.9651	6.8418e-05	0.0143459
SAMD9L	1.50896	6.8528	22.083	8.67722e-05	0.0149983
CCL20	1.5084	8.11608	8.16474	0.00862461	0.0966136
IL4I1	1.49037	0.603005	6.79687	0.0153719	0.125578
IL19	1.47679	6.2061	11.9359	0.00203483	0.0528252
LAMP3	1.46085	6.5073	22.0037	8.86652e-05	0.0149983
IL7R	1.45722	-0.725213	13.9119	0.00102404	0.0378047
ADAMTS5	1.45043	-1.83507	5.44897	0.0281685	0.168457
GCM1	1.43732	-1.01546	10.9155	0.0029517	0.0603001
DDX60	1.42419	7.84929	24.5529	4.51308e-05	0.0137625
RGS1	1.4188	0.465972	8.66484	0.00703817	0.0882343
BCL2A1	1.4118	4.43349	9.9506	0.00424721	0.069738
STAT1	1.3779	9.28945	24.8267	4.20675e-05	0.0137625
ANGPTL1	1.36578	-0.999471	9.78972	0.00451839	0.0714808
PTGS2	1.35978	5.53058	10.1387	0.00395256	0.0678604
AIM2	1.35822	1.93818	9.32696	0.00540984	0.0773413
IL1B	1.3523	5.08355	13.146	0.00132965	0.0436385
OLR1	1.33777	0.859855	13.905	0.00102645	0.0378047
BATF2	1.33322	3.73619	19.3969	0.000184588	0.0196248
EIF2AK2	1.30967	6.30752	23.6831	5.65799e-05	0.0137625
CSF3	1.30346	5.08492	4.66069	0.0409505	0.198994
IFIH1	1.27552	6.79083	23.6532	5.70269e-05	0.0137625
IFIT5	1.26738	6.3528	23.7705	5.52987e-05	0.0137625
SAMD9	1.25933	8.47618	22.566	7.61389e-05	0.0149282
USP18	1.22853	4.32176	16.5643	0.000433129	0.0261558
OAS1	1.21722	7.99695	19.2927	0.000190261	0.0198094
NEXN	1.20834	0.916021	9.65352	0.0047628	0.0731475
CD274	1.19558	4.03623	13.0062	0.00139551	0.0443538
IDO1	1.18325	8.11622	13.9133	0.00102359	0.0378047
SV2B	1.18315	-0.863348	7.81353	0.00997256	0.101533
GMPR	1.17009	3.32828	10.0329	0.00411543	0.0687603
GBP4	1.1669	6.47429	18.7745	0.000221457	0.0213656
TNFAIP6	1.16317	0.0894656	5.18285	0.0319033	0.17675
PAPPA	1.13799	1.35808	7.46373	0.0115489	0.109878
GBP1	1.13315	6.58031	21.7007	9.63309e-05	0.0155534
ADAM12	1.12261	0.244086	8.53638	0.0074126	0.0909821
CD83	1.12092	3.74541	7.49589	0.0113931	0.109415
WARS	1.11628	9.21486	19.967	0.000156616	0.0186405
SLCO2A1	1.11008	1.15306	9.30983	0.00544634	0.0774232
HSH2D	1.10675	4.92472	19.9353	0.000158044	0.0186405
SP110	1.101	6.14797	21.6814	9.68415e-05	0.0155534
ITGB3	1.09959	2.50258	9.98868	0.00418567	0.0693644
CCAT1	1.08533	2.61751	51.0424	2.04985e-07	0.00154733
PARP9	1.07547	8.42015	22.6271	7.48983e-05	0.0148821
CDH10	1.07484	0.920234	6.60409	0.0167232	0.130251
ZC3HAV1	1.07228	6.98113	36.2799	3.06214e-06	0.00577864
LRRC3	1.06735	-0.708703	9.9105	0.0043131	0.0701232
NR4A1	1.05887	2.26556	11.8412	0.00210519	0.0533255
TAGAP	1.05522	1.90482	14.8608	0.000747074	0.0347033
GBP7	1.05138	-0.233887	6.68938	0.0161098	0.128242
ITIH6	1.03569	-0.365443	14.5628	0.000824056	0.0357478
HELZ2	1.03197	4.86097	9.2915	0.00548569	0.0775644
KCNQ4	1.01317	-0.210885	7.46499	0.0115427	0.109878
SCN3A	1.011	-0.709448	7.2663	0.0141993	0.120908
LIF	1.00208	4.56332	10.368	0.0036232	0.0652482
NR4A3	0.998619	-0.426623	7.13284	0.0132955	0.117795
FRMD3	0.998122	1.22758	11.4549	0.00242096	0.0557348
RTP4	0.989241	5.46027	19.4771	0.000180345	0.0194702
ZNF385C	0.984931	0.451126	7.1258	0.0133358	0.117944
RASGRP3	0.980799	2.12262	12.3937	0.00172896	0.0487846
STX11	0.96508	2.63563	18.7123	0.000225557	0.0213656
GBP1P1	0.958927	1.87791	14.0872	0.000965441	0.0368401
APOL6	0.957914	7.40032	23.7404	5.5737e-05	0.0137625
PNPT1	0.954406	6.88592	23.3926	6.10774e-05	0.0137625
ADAMTS9	0.953719	0.334719	5.27474	0.0305546	0.17324
PARP12	0.9464	6.14593	26.4774	2.77755e-05	0.0137625
PARP14	0.93812	8.65463	20.3484	0.000140489	0.0181278
ANKRD1	0.932683	1.74827	5.3429	0.0295954	0.17154
CAPN6	0.931321	-0.684383	6.73314	0.0158048	0.127053
FGD2	0.929112	1.41141	7.44824	0.0116247	0.110446
EVI2B	0.920567	0.524191	13.6214	0.00112989	0.0387681
GFPT2	0.916142	0.0261115	7.82619	0.00992013	0.101473
DTX3L	0.912023	7.42195	20.5943	0.000131054	0.0175091
IFI44	0.900326	7.96987	16.8495	0.000396333	0.0258844
PPM1K	0.896412	3.82064	14.1708	0.000938798	0.0366856
CXCL2	0.892807	5.21284	6.98685	0.0141571	0.120888
ETV1	0.892188	2.15921	21.5635	0.000100036	0.0157317
ZNFX1	0.891196	7.97188	25.0624	3.96115e-05	0.0137625
STC2	0.890703	1.88385	9.03372	0.00607351	0.0816067
RBM11	0.888999	1.00455	16.795	0.000403083	0.0258844
NT5C3A	0.88807	6.26872	14.5942	0.000815555	0.0356107
TMEM156	0.884344	1.4187	6.76665	0.0155755	0.126217
IFI6	0.88074	7.73888	6.17416	0.0202357	0.142357
GRIN3A	0.879636	0.540228	16.2559	0.000477137	0.0274792
CD38	0.877435	2.64866	7.43404	0.0116948	0.110652
TRIM14	0.874162	7.27009	28.1651	1.8435e-05	0.0137625
PML	0.873544	6.23851	13.8493	0.0010459	0.0378819
TRANK1	0.871951	5.89984	16.6795	0.000417833	0.0260666
IFITM1	0.871315	7.65746	8.06741	0.00897694	0.0980074
CXCL3	0.867298	5.45694	4.73665	0.0394717	0.195892
HTR2B	0.865593	0.86561	14.7622	0.000771634	0.034851
SCG2	0.861857	1.37343	9.76289	0.00456542	0.0715724
INA	0.861636	0.850276	11.1401	0.00271666	0.0587462
IFI35	0.859445	5.37208	10.4515	0.00351081	0.0646374
COL4A1	0.855155	2.62914	5.54696	0.026918	0.165135
S1PR3	0.85443	2.88209	9.86413	0.00439068	0.0708185
DUSP5	0.847187	6.18483	9.65448	0.00476102	0.0731475
POTEJ	0.847063	0.487521	5.17225	0.032063	0.17731
MMP13	0.84487	7.60493	12.8482	0.00147421	0.0451745
FAM46A	0.843167	4.89418	15.0422	0.000704048	0.0338074
LIFR	0.829939	4.87013	7.96666	0.00935833	0.0994009
TRIM5	0.825891	5.62112	17.6996	0.000305393	0.0238813
IFI16	0.822932	8.97409	17.1342	0.000362957	0.0256054
SLFN5	0.82206	8.5755	15.0363	0.000705393	0.0338074
CA6	0.821293	-1.40937	4.74253	0.0393597	0.195722
RNF213	0.818534	7.77507	13.6802	0.00110753	0.0384377
FAM26F	0.817124	-0.299362	8.65381	0.00706948	0.088351
SOX9	0.813227	3.93584	29.2426	1.42929e-05	0.012693
ZCCHC2	0.803549	5.06645	22.6261	7.49184e-05	0.0148821
TRIM22	0.802487	8.78649	14.5189	0.000836126	0.0358608
SFTA1P	0.795605	0.838339	7.4193	0.011768	0.110977
ETV7	0.792523	3.51748	10.9632	0.00289995	0.059998
IL32	0.790594	3.40827	16.0117	0.000515443	0.0288209
BIRC3	0.788879	6.36375	9.48186	0.00509166	0.0752141
ZNF367	0.77899	2.31571	12.6875	0.0015593	0.0465231
IL1RN	0.77664	7.87056	12.8463	0.0014752	0.0451745
FOXA3	0.771893	1.24542	6.46779	0.0177578	0.133732
KLHDC7B	0.77005	3.43243	8.14199	0.00870557	0.0968895
NCOA7	0.767822	8.44796	8.38588	0.0078793	0.093297
SYT11	0.765434	-1.04939	5.43298	0.0283786	0.168791
HDX	0.75894	2.35728	14.1893	0.000932996	0.0366856
SERPINB9P1	0.752818	2.56492	11.6106	0.00228783	0.0543071
BACH2	0.749519	1.37276	13.7462	0.00108301	0.037909
PLSCR1	0.748324	7.33509	11.599	0.00229753	0.0544459
MILR1	0.748096	1.72106	7.3572	0.0120819	0.112226
TRIM21	0.744443	5.6148	18.602	0.000233038	0.021431
SP100	0.739452	7.80534	18.3166	0.000253673	0.0221787
APOBEC2	0.738438	-0.0882359	6.24895	0.0195701	0.140319
MLKL	0.737763	3.54214	17.1143	0.000365189	0.025643
GBP5	0.733452	4.72976	14.6351	0.000804612	0.0354787
SERPINB9	0.7251	3.92009	9.76905	0.00455458	0.0715724
ARL14	0.720689	0.848702	10.7308	0.00316161	0.0619004
BCL2L14	0.720671	4.54508	13.7973	0.00106444	0.037909
RIPK2	0.719704	4.81431	21.9557	8.98345e-05	0.0149983
FGF2	0.716541	1.26064	5.73039	0.0247398	0.158732
BST2	0.711592	6.04909	5.68832	0.0252215	0.160271
TRIM69	0.708898	-0.285287	8.99753	0.00616142	0.0822448
BRIP1	0.703283	3.67395	19.1273	0.000199664	0.0205056
SPOCK2	0.70066	1.25973	4.82651	0.037799	0.191703
ZNF727	0.699224	0.27544	10.9163	0.00295086	0.0603001
SLC26A9	0.699077	3.03609	11.7808	0.00215141	0.0537257
SPOCK1	0.698689	4.20118	10.6853	0.00321589	0.0625029
TRIM25	0.697962	7.52381	18.7443	0.000223437	0.0213656
PHF24	0.697566	0.0491657	4.75577	0.0391089	0.195283
HSP90AB2P	0.691882	2.75102	20.0917	0.000151131	0.0184002
ARHGAP20	0.690875	1.67421	14.8958	0.000738536	0.0345191
C2CD4B	0.690851	-0.545243	6.15312	0.0204274	0.142973
HMGCS1	0.685871	9.11499	23.5333	5.88538e-05	0.0137625
SLC25A28	0.684088	5.81842	17.8686	0.000290174	0.0238813
UBE2L6	0.683365	7.02073	10.9479	0.0029165	0.0601186
IRS2	0.682038	4.14796	19.3992	0.000184465	0.0196248
NLRC5	0.679677	4.31661	7.45412	0.0115959	0.110241
ELOVL6	0.678643	5.31708	31.6259	8.29321e-06	0.0104335
GATA3	0.678623	2.01564	8.11253	0.00881166	0.0973151
HK2	0.678036	6.41395	25.2025	3.82246e-05	0.0137625
KIAA1551	0.669489	6.4866	14.0969	0.000962328	0.0368401
PRG2	0.667338	-0.0699676	7.19628	0.0129393	0.116001
NOV	0.666843	1.46118	10.078	0.00404505	0.06848
CARD17	0.66532	0.0403136	6.11679	0.0207632	0.144555
SLC15A3	0.664902	2.56868	5.52605	0.0271796	0.166043
TLR3	0.663342	5.16886	14.387	0.000873501	0.0359342
IRF1	0.660961	6.84248	18.8152	0.000218816	0.0213126
FOSL1	0.659837	3.1704	12.9475	0.00142419	0.0447006
ADAR	0.659232	9.19418	19.9499	0.000157383	0.0186405
STAT2	0.656032	7.05005	11.5949	0.00230089	0.0544459
SLC7A11	0.653163	4.54124	6.7435	0.0157335	0.12684
PNPLA3	0.651937	1.65763	19.5811	0.000175	0.0191447
SH2B3	0.647335	4.91054	24.3066	4.80937e-05	0.0137625
TOR1B	0.646947	5.85704	11.0638	0.00279418	0.0594816
KRT6C	0.644211	2.53025	6.28813	0.0192311	0.139516
NMI	0.636353	5.65954	13.8128	0.0010589	0.0378819
VSIG1	0.634705	0.839968	9.5416	0.00497446	0.0746018
LAP3	0.633986	8.21703	15.6555	0.000577436	0.0303747
ZNF121	0.63157	2.72665	32.2015	7.29825e-06	0.0104335
NUB1	0.631337	6.69969	21.4513	0.000103178	0.0159129
CYP26B1	0.631177	2.74833	7.58841	0.0109576	0.107656
CEACAM1	0.630863	6.11749	12.4806	0.00167675	0.0484012
TRIM31	0.628886	6.09716	7.64694	0.0106916	0.106004
SLC16A1	0.627795	5.42602	11.2385	0.00262025	0.0575242
NEFH	0.626694	0.54535	8.09985	0.00885778	0.0975687
ETV5	0.626109	3.57824	18.2779	0.000256614	0.0222649
GPC3	0.625618	2.00729	12.4335	0.00170482	0.0485256
SULT1C2	0.623881	-0.262797	4.78427	0.0385751	0.194058
CLSPN	0.622073	2.99241	14.1101	0.000958079	0.0368401
PSMC1	0.618478	3.30307	8.6749	0.00700974	0.0881883
HDAC9	0.617674	5.94454	10.0303	0.0041195	0.0687603
SPRY4	0.617225	2.43665	10.0773	0.00404611	0.06848
NT5DC3	0.616747	2.21678	18.5442	0.000237065	0.021431
TNFSF11	0.613239	-0.55387	4.78083	0.0386392	0.1943
CHGB	0.611121	1.09651	13.6686	0.0011119	0.038501
DUSP6	0.610263	6.00068	28.2797	1.79381e-05	0.0137625
MACC1	0.60732	6.65812	15.1259	0.000685125	0.0335822
ZNF286B	0.606172	0.198721	4.71374	0.0399114	0.197038
AK4	0.604506	4.4786	27.3829	2.22531e-05	0.0137625
SPARC	0.601713	3.02054	5.18559	0.0318622	0.176711
PLAC4	0.601273	1.77862	5.02802	0.0343285	0.182742
MASTL	0.600097	5.01418	26.2858	2.91251e-05	0.0137625
FLRT2	0.600053	2.78341	5.01486	0.034544	0.183179
NOX1	0.598192	3.32445	4.69967	0.040184	0.197351
PHLPP2	0.594428	3.96644	15.5035	0.000606316	0.0311345
NRP1	0.594233	5.37987	40.1328	1.42292e-06	0.00468284
PATL1	0.591486	7.06532	21.3425	0.00010633	0.0159129
LGALS9	0.591073	6.57922	10.0568	0.00407794	0.0685575
MYD88	0.589397	7.24443	15.6296	0.000582246	0.0305068
KIAA1462	0.588057	1.082	6.73669	0.0157803	0.126991
HAS2	0.587282	3.75247	9.62334	0.00481888	0.0737
NAMPT	0.586017	7.71418	7.13502	0.0132831	0.117754
CCND2	0.584944	5.68885	11.7944	0.00214093	0.0536081
NTRK2	0.584457	2.7741	5.9121	0.0227734	0.152335
IRF9	0.584377	7.26304	17.0653	0.000370743	0.0257888
EREG	0.58395	5.04547	5.56966	0.0266372	0.164543
CD44	0.583558	9.16745	20.1481	0.000148722	0.0183972
NFKBIZ	0.583437	7.17487	5.89273	0.0229745	0.152728
C1QTNF1	0.582648	1.11122	4.88094	0.0368243	0.189094
FZD7	0.581516	0.914073	5.37707	0.029127	0.170807
FAR2	0.580554	2.53218	12.8533	0.0014716	0.0451745
ANKRD33B	0.580121	1.79843	14.0498	0.000977641	0.037084
TIAM2	0.579653	-0.214306	6.41042	0.0182142	0.135548
BHLHE41	0.577404	4.95301	11.0607	0.00279737	0.0594816
RAPGEF5	0.576456	4.32011	23.8895	5.3604e-05	0.0137625
DDIAS	0.575556	3.78614	5.00708	0.034672	0.183471
EGR3	0.5713	2.47873	13.1122	0.00134524	0.0437696
FAM155B	0.571051	2.36592	11.6953	0.00221882	0.0542911
PHF11	0.56874	4.99818	14.4627	0.000851849	0.0359342
GCNT4	0.567167	1.8544	8.26617	0.00827357	0.095421
XRN1	0.562778	6.1708	10.0969	0.00401608	0.0682643
FYB	0.560785	5.29237	8.2885	0.00819841	0.0949699
CSF1	0.555733	3.38885	5.54852	0.0268986	0.165135
CCDC68	0.553316	3.04916	8.89045	0.00642979	0.0840438
POLE2	0.552139	2.46313	11.0149	0.00284502	0.0597374
GNB4	0.551214	4.66814	11.7264	0.00219403	0.0538589
PKI55	0.550773	0.82951	5.26489	0.0306961	0.173384
SP140L	0.549754	4.83331	13.7375	0.00108623	0.037909
ICAM1	0.549589	7.46225	5.14538	0.0324722	0.177943
RGS2	0.548718	3.9523	8.33771	0.0080354	0.0941121
MEF2C	0.548522	0.703637	5.97597	0.0221239	0.149443
ATP10A	0.544296	3.58304	7.53827	0.0111913	0.108443
ANP32C	0.542126	2.2371	15.9471	0.000526127	0.029202
EMP1	0.542114	6.58473	11.0026	0.00285805	0.0598706
FILIP1L	0.541622	2.44818	8.25522	0.00831069	0.0955571
SMN1	0.539653	1.39524	5.67538	0.0253718	0.160671
AKAP7	0.539342	2.29984	8.75826	0.00677891	0.0864368
TRIM36	0.532943	1.47339	5.72681	0.0247804	0.15879
NRG1	0.532706	3.36914	15.4012	0.000626648	0.0319612
PUS7	0.531989	4.63441	30.6054	1.04382e-05	0.0116689
ARHGAP31	0.53194	3.48222	11.7314	0.00219011	0.0538502
ERAP2	0.531811	5.77753	11.2491	0.00261007	0.0575242
LMO2	0.531332	5.53023	9.23938	0.00559931	0.0784807
P3H2	0.529502	3.02329	8.02759	0.00912557	0.0985664
TRIM38	0.529481	6.08158	12.1143	0.00190909	0.0514669
STS	0.529191	6.35345	14.5389	0.000830616	0.035828
STARD5	0.529158	4.86679	7.06266	0.0137023	0.119161
JAK2	0.5291	5.08243	9.2883	0.0054926	0.0775644
APOBEC3G	0.527419	4.87096	14.5894	0.000816845	0.0356107
UTP20	0.526412	6.09474	10.0127	0.00414742	0.0688061
EXO1	0.525906	3.02261	6.68515	0.0161397	0.128242
N4BP1	0.525671	6.79259	15.7236	0.000564987	0.0301524
CD55	0.525109	6.98513	5.60231	0.0262392	0.163241
TMEM171	0.525065	3.24306	6.26381	0.0194408	0.139961
CDK6	0.523614	6.61528	14.9625	0.000722613	0.0340594
THSD1	0.523382	3.43572	7.96554	0.00936266	0.0994009
PPARGC1B	0.523219	5.35273	14.7395	0.000777424	0.034851
FKBP10	0.522976	2.73086	7.18751	0.0129879	0.116229
NOCT	0.522473	2.20312	10.9271	0.00293905	0.0602864
AHCYL2	0.522164	7.62557	7.79794	0.0100376	0.102045
BLZF1	0.519695	5.64374	11.5626	0.00232799	0.0549152
DDX21	0.517273	7.47516	22.4902	7.77099e-05	0.0149983
TAP2	0.516436	6.49846	12.5009	0.0016648	0.0481485
RBMS2	0.515781	6.27309	13.6459	0.00112049	0.0386211
KCNQ5	0.515471	1.83836	5.82858	0.0236548	0.154864
RNF138P1	0.512413	1.71171	6.27358	0.0193563	0.139819
SLIT2	0.512042	0.209265	5.83642	0.0235705	0.154648
MMAA	0.511888	4.34924	19.7326	0.000167517	0.0189731
SPATS2L	0.511025	8.24864	30.1237	1.16538e-05	0.0117292
SMCHD1	0.508657	6.25767	10.0311	0.00411823	0.0687603
YBX3P1	0.507193	2.49847	8.48482	0.00756897	0.0917821
PRRC2C	0.506932	8.26295	16.4803	0.000444661	0.0265028
KIAA0040	0.506826	4.80837	16.17	0.000490254	0.0278525
TNFSF10	0.50519	9.33137	5.04349	0.0340771	0.182158
TRAF3IP3	0.504875	2.10456	8.38696	0.00787583	0.093297
MSN	0.504785	7.39441	25.6773	3.39045e-05	0.0137625
TAF7L	0.503635	-0.273219	4.99663	0.0348448	0.183742
HSPA12A	0.503429	-0.198744	5.19527	0.0317172	0.176302
CALB2	0.502707	2.31693	5.32302	0.0298717	0.171996
REL	0.502082	4.41592	8.19729	0.00851023	0.0963493
MAFF	0.50157	4.72259	6.98699	0.0141563	0.120888
SLC35G2	0.500088	1.38663	5.22492	0.0312778	0.175019
COBLL1	0.500039	5.94299	14.3763	0.000876621	0.0359342
MCM10	0.498571	2.80243	5.08828	0.0333609	0.180344
PSMB8-AS1	0.498117	2.25131	9.67803	0.00471776	0.0727517
BLM	0.496537	3.00001	9.18893	0.00571176	0.0792349
ENDOD1	0.496526	6.1614	19.826	0.000163077	0.0189731
GPRC5A	0.496057	6.73849	9.7824	0.00453117	0.0714808
UBA6	0.495893	6.56276	7.28293	0.0124696	0.114097
SERPINB10	0.492435	3.86094	6.5492	0.0171316	0.131688
SOX7	0.492015	4.46462	18.5525	0.000236484	0.021431
ZNF724P	0.489751	1.26401	4.71016	0.0399805	0.197124
MND1	0.489472	2.21515	8.38767	0.00787354	0.093297
HEG1	0.48895	5.48865	6.14069	0.0205415	0.143639
TRIB1	0.48858	5.90638	20.1207	0.000149888	0.0183972
ACE2	0.487331	4.60077	5.2428	0.031016	0.174135
EGR1	0.485489	5.92864	12.2549	0.00181603	0.0496706
KBTBD8	0.484468	1.51475	8.29317	0.00818279	0.0948908
GSG2	0.484428	1.41172	5.03827	0.0341616	0.182175
LEF1	0.483592	2.4059	10.384	0.00360124	0.0650334
STARD4	0.482632	5.05348	5.61896	0.0260386	0.16324
RAB30	0.482619	1.96183	7.78202	0.0101044	0.102586
FAM83B	0.482115	4.70503	13.5936	0.00114062	0.0388711
SCEL	0.482048	7.07605	7.99939	0.00923252	0.098839
MICALCL	0.48081	3.02245	11.6895	0.00222351	0.0543071
HIVEP1	0.480326	5.06762	11.1753	0.0026817	0.0584207
TMEM140	0.478909	3.96302	12.2547	0.00181614	0.0496706
SERPINB8	0.477219	6.4703	16.3464	0.000463745	0.0271362
RBM43	0.475218	4.86866	14.7849	0.000765899	0.034851
TGFB2	0.474959	4.98567	5.90631	0.0228333	0.152527
APOL3	0.474875	3.79121	7.31019	0.0123257	0.113465
GPHN	0.474621	4.96406	25.6263	3.43424e-05	0.0137625
NRIP1	0.47426	6.67599	14.1434	0.000947447	0.0368401
SPINK5	0.4742	8.87459	5.93856	0.0225018	0.15106
EHD4	0.473959	6.34991	14.5543	0.000826388	0.0357478
RIF1	0.473506	5.47316	9.17755	0.00573748	0.0792884
TNFAIP3	0.47313	6.6703	5.5151	0.0273177	0.166163
S1PR2	0.470744	2.11643	7.98845	0.00927435	0.0991418
PLA2G3	0.47016	2.49492	7.47313	0.0115031	0.109878
KRT23	0.469906	8.72542	8.7492	0.00680358	0.0865425
IL15RA	0.469664	3.01494	5.99462	0.0219381	0.14872
HAS3	0.469349	7.95223	11.4912	0.00238919	0.0555772
ITGA1	0.467628	2.48178	4.66768	0.0408118	0.198624
TTF2	0.466384	5.3317	17.4709	0.000327385	0.0243475
SDPR	0.46634	3.04666	12.0319	0.00196608	0.0523154
FARSB	0.465362	6.09153	23.6601	5.69227e-05	0.0137625
GJB2	0.465254	8.36666	9.29831	0.00547105	0.0774825
HIF1A	0.464062	8.15421	5.59634	0.0263114	0.163399
RIMS2	0.463593	2.63343	9.22272	0.00563618	0.078554
CASP10	0.463306	5.82162	7.34431	0.0121483	0.112681
TAP1	0.463246	6.55308	4.68531	0.0404645	0.197892
SCD	0.462504	9.90875	17.3083	0.000344071	0.0252719
DTL	0.462246	3.88267	8.44028	0.00770697	0.0925612
CMYA5	0.46173	5.21021	13.8323	0.00105194	0.0378819
CASP1	0.461528	6.12028	8.79724	0.00667385	0.0859686
PTPRH	0.461325	4.85328	5.02425	0.03439	0.182929
DSCC1	0.460798	1.70783	6.21915	0.0198323	0.141294
MAPRE2	0.45942	4.29486	16.8036	0.000402011	0.0258844
ADAMTS1	0.458637	3.52997	8.15182	0.00867051	0.0968895
TMEM97	0.458446	4.96497	23.0879	6.62151e-05	0.0143459
TNFRSF10A	0.457847	4.21205	7.09818	0.0134947	0.118525
ZNF697	0.45767	3.06173	7.94859	0.0094286	0.0995799
TPM4	0.456081	9.06789	18.7173	0.000225224	0.0213656
PCLO	0.454923	5.04302	11.9742	0.00200705	0.0527827
WIPI1	0.454685	6.22378	18.3678	0.000249824	0.0220844
LDLR	0.454232	8.58796	13.945	0.0010127	0.0378047
FNDC3B	0.453355	6.96301	6.50383	0.0174775	0.132585
CD109	0.452442	7.69445	13.0542	0.00137249	0.044182
CSRNP1	0.452113	3.7342	5.63257	0.025876	0.162567
CAV1	0.451803	6.84657	23.6548	5.70029e-05	0.0137625
CX3CL1	0.45092	7.06211	5.64272	0.0257554	0.162061
ACSL1	0.450322	8.09997	11.3077	0.00255459	0.0570512
CHRNA5	0.448676	1.37723	6.40861	0.0182288	0.135548
FBN1	0.448673	2.11962	5.24874	0.0309297	0.173847
BRCA2	0.44857	3.07416	4.81572	0.0379955	0.192231
FMOD	0.448289	1.40101	5.31985	0.029916	0.172053
RNF165	0.446204	1.44802	9.18281	0.00572556	0.0792349
EYA3	0.44589	4.187	15.9338	0.000528358	0.0292184
MYC	0.445627	5.58918	23.9741	5.24337e-05	0.0137625
PAICS	0.44393	6.94361	20.1516	0.00014857	0.0183972
RBL1	0.443564	3.16271	7.01082	0.0140115	0.12002
CMTM3	0.443425	3.59345	8.08185	0.00892366	0.0979073
GBP2	0.441969	6.37765	5.35812	0.0293858	0.171305
AKIRIN2	0.441964	5.04685	18.0867	0.000271738	0.0229186
ERVMER34-1	0.441543	0.898403	4.77327	0.0387802	0.194552
TUBB	0.440799	7.22481	6.94568	0.0144111	0.121885
CYSLTR1	0.439271	1.10314	5.32516	0.0298418	0.171955
SPRY1	0.438728	3.82342	14.3403	0.000887195	0.0359342
FOS	0.437977	3.58917	6.33223	0.0188573	0.137797
EXT1	0.437813	6.77904	13.0357	0.00138133	0.044182
NAA15	0.437189	6.40238	10.6118	0.00330552	0.0631076
EIF5B	0.436866	7.53451	18.1192	0.000269102	0.0228238
RUNX3	0.435809	1.84757	10.9456	0.00291892	0.0601186
HSP90AB1	0.4357	9.82937	15.7815	0.000554621	0.0301524
DLG2	0.433765	1.2964	4.72926	0.0396129	0.196206
NFKB2	0.433759	5.30356	5.51289	0.0273456	0.166265
APOBEC3B	0.433207	4.22794	7.44619	0.0116348	0.110472
BCL10	0.432543	5.27854	10.797	0.00308454	0.0613575
NFE2L3	0.432099	6.24938	7.67941	0.0105471	0.105171
SLC12A2	0.432087	6.79409	7.64788	0.0106874	0.106004
CCND1	0.431484	8.08278	16.6068	0.000427419	0.0260666
QSER1	0.431408	5.93874	7.64747	0.0106892	0.106004
ASAP1	0.429448	4.77227	8.7617	0.00676957	0.0864368
GALNT5	0.429432	7.04457	7.52391	0.0112592	0.108892
CPEB2	0.42893	4.03176	4.6771	0.0406259	0.19836
E2F3	0.427488	4.4733	8.16419	0.00862656	0.0966136
PSME4	0.427441	7.86123	15.6986	0.000569526	0.0301524
LATS1	0.426985	4.97231	10.8684	0.0030038	0.0607886
MXD1	0.426973	5.88501	7.10941	0.0134299	0.11836
CYP3A5	0.426642	1.74513	5.42131	0.028533	0.16886
LPXN	0.426118	3.69088	7.01611	0.0139796	0.119966
ASCC3	0.425029	7.23418	14.4282	0.000861653	0.0359342
KIT	0.423213	3.14106	5.71984	0.0248596	0.159098
TDRD7	0.423001	5.91034	6.51143	0.0174191	0.132585
MB21D1	0.422035	1.81369	10.6738	0.00322966	0.0625594
AP3B1	0.421583	7.22367	14.9959	0.00071476	0.0338267
MYCBP2	0.421509	7.23207	9.97015	0.0042155	0.0696295
FNDC3A	0.420265	6.85267	13.4667	0.00119105	0.0402264
CKAP2	0.418443	5.7034	7.92364	0.00952657	0.0998076
APOL2	0.418229	5.60329	5.24356	0.031005	0.174135
ANKFY1	0.41754	6.89703	15.8723	0.000538803	0.0295793
BCL2	0.416992	3.00957	9.78705	0.00452305	0.0714808
KIF15	0.414778	3.40497	5.29211	0.030307	0.172789
LONRF1	0.414442	4.25351	7.76709	0.0101675	0.10294
CASC5	0.414023	3.79664	4.66779	0.0408097	0.198624
KLF4	0.413422	5.9645	7.23699	0.0127163	0.114957
NCL	0.412876	9.88948	26.6516	2.66074e-05	0.0137625
PITPNB	0.41265	6.40851	11.6298	0.00227197	0.0543071
FGD6	0.411776	5.643	9.30986	0.00544628	0.0774232
ATXN7	0.411609	5.26189	14.7358	0.000778375	0.034851
PDP1	0.411035	5.78932	4.97036	0.0352836	0.184829
SAMD4A	0.410774	3.92954	6.60951	0.0166835	0.130166
SLC16A9	0.410217	6.3709	10.0202	0.00413544	0.0687603
RFTN1	0.410074	3.51003	9.06543	0.00599761	0.0811281
ANO1	0.409693	4.03686	5.81825	0.0237665	0.155413
ELK4	0.409365	3.8285	9.45754	0.00514022	0.0754994
LPIN1	0.409304	5.23995	18.6992	0.000226435	0.0213656
PPP1R12B	0.409296	6.73965	16.675	0.000418422	0.0260666
JAK3	0.409208	1.36303	4.68955	0.0403816	0.197851
SMAD3	0.409198	7.72975	39.6874	1.55092e-06	0.00468284
KLK13	0.408755	4.42334	5.28615	0.0303917	0.172838
SLC39A10	0.408193	5.16706	6.74514	0.0157222	0.12684
ARRDC3	0.408056	7.11892	6.58562	0.0168594	0.130723
EPT1	0.407356	6.03012	9.02561	0.00609309	0.0816677
SMC6	0.40733	6.49819	12.8232	0.0014871	0.0452623
CLEC2D	0.407014	5.79783	13.7377	0.00108613	0.037909
MICAL2	0.406761	5.03739	9.70976	0.00466015	0.0724662
APOBEC3F	0.40649	3.68131	7.02279	0.0139395	0.119854
MAP2	0.405542	3.68346	7.55643	0.011106	0.108243
FERMT1	0.405407	6.37433	20.2344	0.000145112	0.0183972
ETS1	0.405014	6.17805	9.49641	0.00506285	0.0750086
PTPN14	0.404742	5.54876	9.91526	0.00430522	0.0701232
EML4	0.404704	7.52452	11.9869	0.00199794	0.0526403
ZNF808	0.404671	2.92769	9.52782	0.00500123	0.074682
ZNF486	0.403959	2.42539	11.5495	0.0023391	0.0550912
ITPR2	0.403216	3.73149	5.94681	0.0224178	0.150708
RGS20	0.403156	1.51061	5.78788	0.024098	0.156813
SEC24A	0.402934	5.82966	9.07198	0.00598206	0.0811281
HNRNPD	0.402826	7.97183	14.7736	0.000768746	0.034851
PCDHB13	0.402525	1.63838	7.12825	0.0133217	0.117944
TAOK1	0.400692	5.65406	8.23351	0.00838487	0.095844
SAMHD1	0.400219	7.64065	6.19174	0.020077	0.142357
PDE10A	0.399322	2.44522	7.29597	0.0124006	0.113981
AFF4	0.398991	7.36996	9.13049	0.00584511	0.0800033
CD68	0.398758	5.77282	5.67107	0.0254221	0.160671
NKX3-1	0.398248	4.52233	11.8897	0.0020688	0.0530978
KPNB1	0.397981	8.7428	16.667	0.000419458	0.0260666
PPP1R12A	0.397945	6.14509	11.8753	0.00207955	0.0531254
TTK	0.396715	4.26369	4.96008	0.0354572	0.185328
SEC24D	0.396506	6.64914	14.3484	0.000884794	0.0359342
WDR3	0.396445	6.00053	14.177	0.000936858	0.0366856
PUM3	0.395836	5.89148	24.2183	4.92066e-05	0.0137625
PCDHGA9	0.395594	1.37799	8.37155	0.00792539	0.0935906
TOP1	0.395159	7.25626	10.1353	0.00395766	0.0678604
SYNCRIP	0.394935	8.03075	11.054	0.0028043	0.0595289
ZNF189	0.394838	5.16198	10.8183	0.00306021	0.0612484
TJP1	0.3943	7.03554	14.913	0.000734409	0.0344328
TNC	0.394056	8.21741	9.1636	0.00576915	0.0793955
LRP8	0.394033	4.34497	16.9915	0.000379285	0.0257888
ALDH1A3	0.393052	8.43871	8.1933	0.00852414	0.0963493
CALD1	0.392882	5.68179	8.54352	0.0073912	0.0907933
SPRED2	0.392804	5.16707	13.9063	0.00102599	0.0378047
GMPS	0.392065	5.9329	15.6203	0.000583988	0.0305068
PLEKHG1	0.391962	5.92562	8.92716	0.00633636	0.0832551
FKBP5	0.39085	5.64566	16.7833	0.000404555	0.0258844
KLHL11	0.390692	2.17078	10.5547	0.00337714	0.0636512
TRIM6	0.390146	3.00072	10.2785	0.00374803	0.0659289
R3HDM1	0.3895	5.43121	17.6887	0.000306406	0.0238813
FMR1	0.389432	6.215	7.91642	0.00955514	0.0999877
FUBP1	0.389406	7.31185	31.6535	8.24244e-06	0.0104335
CKMT1A	0.389398	3.65432	5.33922	0.0296463	0.171623
RC3H2	0.388967	6.12233	10.8888	0.00298113	0.0604921
FMNL3	0.388746	1.42415	6.86356	0.0149328	0.124357
TIAM1	0.387256	4.80839	16.4001	0.000455988	0.0267862
HSD17B12	0.387199	6.86682	14.7284	0.000780263	0.034851
PARP4	0.386313	8.1141	10.4793	0.00347418	0.0642766
PRICKLE1	0.38555	3.27003	7.98278	0.00929612	0.0992222
PDE4D	0.385493	4.37614	10.9871	0.00287448	0.0598706
BRCA1	0.385173	4.80497	11.6322	0.00227002	0.0543071
SMG1	0.385167	6.8773	8.22958	0.00839838	0.095908
PGAM1	0.38494	4.9605	14.4361	0.000859375	0.0359342
FOXC1	0.384837	5.83997	17.644	0.000310588	0.0239054
WDR76	0.384808	3.55598	5.60845	0.026165	0.163241
SMC4	0.384054	6.30787	6.83034	0.0151498	0.124945
U2SURP	0.382479	6.94618	11.2856	0.00257541	0.0571793
HIVEP2	0.382298	5.66671	11.4715	0.0024064	0.0557064
TAF4B	0.382097	3.33481	9.81883	0.00446794	0.0712187
ARAP2	0.381956	6.37554	5.31202	0.0300258	0.172174
SEMA6A	0.3815	2.78494	6.55741	0.0170698	0.131446
CYP51A1	0.379694	7.0382	7.81326	0.0099737	0.101533
CS	0.378898	7.98535	17.7833	0.000297749	0.0238813
BCLAF1	0.378823	8.13327	12.3967	0.00172711	0.0487846
DOCK5	0.377969	5.12452	16.2983	0.000470813	0.027338
FAR1	0.377447	6.93944	7.18184	0.0130195	0.116305
DCP1A	0.376983	5.28947	13.9893	0.000997715	0.0376563
BAZ1A	0.376977	7.1722	10.6845	0.00321685	0.0625029
ARSB	0.376681	3.65702	8.39451	0.00785166	0.093297
CHAMP1	0.376193	4.84284	14.4183	0.000864474	0.0359342
RSC1A1	0.37614	3.88835	14.4824	0.000846278	0.0359342
GTF2H2	0.376041	1.19806	5.31407	0.029997	0.172174
RND3	0.375035	7.7023	5.29475	0.0302695	0.172743
ZNF280C	0.374989	2.81452	7.48407	0.0114501	0.109614
MAPK6	0.3744	7.44851	7.82115	0.00994099	0.101473
AHR	0.374308	7.91233	10.7277	0.00316534	0.0619004
TCF7L2	0.373799	4.59238	8.20102	0.00849722	0.0963493
XIAP	0.372748	6.12069	6.05417	0.0213565	0.146421
BRE	0.372148	5.63451	22.3093	8.16015e-05	0.0149983
LNPEP	0.372129	5.02528	7.16854	0.0130938	0.116761
UHRF1BP1	0.371995	5.98287	16.0414	0.000510619	0.0288209
ZNF462	0.370194	4.46056	10.853	0.00302104	0.0609742
SCARB2	0.369748	7.97327	8.90708	0.00638728	0.0835991
GPD2	0.368945	6.94978	9.34444	0.00537286	0.0769583
SF3B3	0.368765	7.6433	30.4474	1.0821e-05	0.0116689
ZNF618	0.368227	4.53217	6.52967	0.0172796	0.132139
WDR36	0.368216	5.81346	10.4335	0.0035347	0.0648026
PA2G4P4	0.36796	4.76192	12.4391	0.00170143	0.0485256
KIAA2026	0.366997	5.58629	6.28634	0.0192465	0.139535
ETV6	0.366649	7.33003	18.1194	0.00026908	0.0228238
RALGAPA1	0.366523	4.07838	10.8119	0.00306757	0.0612484
PHACTR4	0.366497	6.80302	25.3073	3.72227e-05	0.0137625
RICTOR	0.366391	5.67888	6.40682	0.0182433	0.135548
SEC24B	0.366364	6.3641	12.957	0.00141949	0.0446461
PRKCA	0.366344	4.50857	14.8239	0.000756149	0.034851
TUBA1C	0.36581	8.25887	14.6297	0.000806068	0.0354787
TXLNG	0.365558	4.77469	12.2623	0.00181122	0.0496706
PDIA3P1	0.364654	7.83028	13.7698	0.00107442	0.037909
NUP160	0.364146	6.57365	15.7199	0.000565664	0.0301524
PROSER1	0.364036	5.5175	13.8827	0.0010342	0.0378047
NOL9	0.36395	3.99928	14.4242	0.000862789	0.0359342
RBBP8	0.362477	7.62504	11.1351	0.0027217	0.0587462
CSE1L	0.362129	6.98159	8.02912	0.00911984	0.0985664
MTHFD1	0.361884	6.65271	18.9091	0.000212854	0.0213126
ZNF93	0.361775	2.34779	9.72311	0.00463615	0.0724554
PCDHGB5	0.36047	2.23656	8.02395	0.00913932	0.0985664
RUBCN	0.360095	4.30996	12.9946	0.00140111	0.04439
WDR75	0.359972	6.02043	9.27721	0.00551659	0.0776179
ACER3	0.359942	5.54986	8.25884	0.00829842	0.0955571
PIGW	0.359879	4.1852	8.26835	0.00826619	0.0954088
PCGF5	0.359268	5.3843	5.83208	0.0236171	0.154751
TRAF6	0.359126	3.99732	16.23	0.000481053	0.0275093
GNL3L	0.3585	4.95291	15.1265	0.000684986	0.0335822
CTTNBP2NL	0.358375	6.64021	10.6465	0.00326281	0.062574
ZNF813	0.358218	3.04838	7.18815	0.0129844	0.116229
PLK2	0.357737	7.32074	7.63406	0.0107495	0.106318
MAML2	0.357429	5.42294	16.4091	0.00045469	0.0267862
HSPA8	0.357025	11.3612	13.058	0.00137069	0.044182
CMTR1	0.356897	6.39629	7.40058	0.0118617	0.111234
PCDHGA10	0.356645	2.26459	9.45042	0.00515455	0.0755369
RPF2	0.356641	4.82168	15.5701	0.000593475	0.0307893
PAPOLG	0.356487	4.45756	6.0874	0.0210394	0.145386
UGGT1	0.356196	6.6131	13.7392	0.0010856	0.037909
VCL	0.355847	7.82606	14.1864	0.000933929	0.0366856
NUP155	0.355738	5.25244	17.004	0.00037783	0.0257888
JAK1	0.354817	8.0339	9.90932	0.00431506	0.0701232
CXCL16	0.354567	7.12599	8.24356	0.00835046	0.0956704
TENM2	0.354463	5.30874	6.22492	0.0197812	0.141066
CDV3	0.354394	7.50735	7.94183	0.00945505	0.0995799
MGC27345	0.353892	2.8084	7.76572	0.0101733	0.10294
MAMLD1	0.353367	2.23375	6.01033	0.021783	0.148176
LAMB1	0.353317	6.5072	9.50316	0.00504952	0.0748866
CAMSAP2	0.353288	6.23956	8.06681	0.00897914	0.0980074
MET	0.35298	8.6044	6.73475	0.0157937	0.127031
ABCE1	0.352814	6.52693	7.05822	0.0137285	0.119183
DHX15	0.352728	7.71107	11.752	0.00217388	0.0537257
CTPS1	0.352558	6.0029	6.90697	0.0146545	0.123416
DIS3	0.352419	6.64833	6.20862	0.0199259	0.141696
CHST15	0.352234	5.40272	35.0601	3.9446e-06	0.00661686
LGALS8	0.351836	7.23894	17.6297	0.00031194	0.0239054
MTUS1	0.351042	8.15973	8.23305	0.00838643	0.095844
MBNL1	0.35049	6.6989	5.52654	0.0271735	0.166043
KIAA0586	0.350319	5.17976	12.9119	0.00144192	0.0448837
MGAT4A	0.349913	4.86234	5.46019	0.0280221	0.167943
KDM6A	0.349732	5.92904	15.8603	0.000540862	0.0295847
MTHFD2	0.349589	5.67021	5.01731	0.0345036	0.183173
UTP15	0.348271	4.79471	9.55149	0.00495535	0.0745128
PTPRK	0.348051	7.63525	8.54984	0.00737234	0.0906354
FANCD2	0.347801	4.12345	6.37214	0.018526	0.136433
CASP2	0.347588	5.707	18.3103	0.000254151	0.0221787
SETX	0.34723	7.01715	12.1813	0.0018641	0.0506156
MCM6	0.346898	5.77164	5.44508	0.0282194	0.168457
ZNF749	0.346804	2.47655	12.4249	0.00170998	0.0485256
PTAFR	0.346755	6.85659	13.2077	0.00130166	0.042978
ZNF81	0.346697	3.53316	8.03404	0.00910133	0.0985664
PSMD12	0.346628	6.23071	7.11248	0.0134121	0.118273
MED13	0.346483	6.76899	6.74912	0.015695	0.126778
KPNA2	0.346254	6.74211	6.91205	0.0146223	0.123325
RBM26	0.346037	5.4414	15.152	0.00067932	0.0335822
2023-09-11	0.345891	7.35011	10.9815	0.00288039	0.0598706
CDC27	0.345817	6.48458	8.60761	0.00720236	0.0893076
KNTC1	0.345462	4.572	5.27447	0.0305586	0.17324
RRS1	0.344899	3.74143	12.2614	0.00181181	0.0496706
PPP2R2A	0.343895	6.9264	9.25713	0.00556033	0.0781605
NEDD1	0.342489	5.18731	7.65514	0.0106549	0.105967
KIAA1217	0.341961	7.75831	16.6759	0.000418308	0.0260666
RAB11FIP1	0.341669	8.73568	9.51212	0.00503192	0.0748866
SRFBP1	0.341587	4.6549	15.0372	0.000705188	0.0338074
RAB27B	0.341121	5.01879	9.28609	0.00549738	0.0775644
PTP4A2	0.340879	8.42765	7.98011	0.0093064	0.0992222
TIGAR	0.34078	4.90383	6.87125	0.0148831	0.124357
ANAPC1	0.339992	5.03623	11.6443	0.00226012	0.0543071
IDE	0.339115	6.9342	10.3851	0.00359986	0.0650334
ZFP36	0.338976	5.18294	6.1748	0.0202299	0.142357
CHEK1	0.338854	3.81015	4.82961	0.0377426	0.191692
HMGCR	0.338496	8.32854	10.9746	0.00288776	0.0598853
NBN	0.338229	6.89429	6.65933	0.0163231	0.128945
IL1R1	0.338191	7.61643	5.50804	0.0274072	0.166311
CLOCK	0.33818	5.56735	9.58936	0.0048829	0.0740132
DDX10	0.337913	4.67745	10.7736	0.00311163	0.0616486
CLCN5	0.337894	3.94055	6.65133	0.0163804	0.128945
PRKD3	0.337585	5.77376	5.26422	0.0307058	0.173384
PCDHGB6	0.337367	1.31876	5.47164	0.0278736	0.167452
INPP4B	0.337064	5.57863	7.50575	0.0113458	0.109237
CDC6	0.33688	4.01635	4.7248	0.0396984	0.196385
ARHGAP26	0.336837	6.17843	5.52681	0.0271701	0.166043
SNAI2	0.336577	4.52276	7.96918	0.00934858	0.0994009
MDM2	0.336326	7.92274	11.5292	0.00235643	0.0552631
RLIM	0.334897	7.15315	14.7721	0.000769126	0.034851
UTP14A	0.333607	5.11737	11.8069	0.00213133	0.0536081
CCAR1	0.3332	7.30822	13.8969	0.00102925	0.0378047
CARNMT1	0.33318	3.56565	5.84715	0.0234556	0.154296
ATP10B	0.332911	6.86187	4.73284	0.0395444	0.19606
GPCPD1	0.33282	6.61027	4.81495	0.0380095	0.192238
QTRT2	0.332238	5.49687	14.9558	0.000724188	0.0340594
TDG	0.332036	5.27845	9.18645	0.00571735	0.0792349
EFNA5	0.331892	4.68579	9.08972	0.00594018	0.0807918
ARHGEF26	0.331824	3.15031	9.03498	0.00607046	0.0816067
PLS3	0.331727	8.48978	6.87293	0.0148723	0.124357
ANP32AP1	0.331465	1.61658	6.68842	0.0161166	0.128242
PHLDB2	0.33125	5.55209	7.71164	0.0104058	0.104383
CCNK	0.331232	6.05796	23.772	5.52766e-05	0.0137625
ZNF207	0.330736	8.17333	16.6225	0.000425325	0.0260666
SERPINB5	0.330408	8.91797	5.19192	0.0317673	0.176515
FZD5	0.330004	4.35531	4.93509	0.0358826	0.18645
CNOT1	0.329883	8.79533	14.2473	0.000915102	0.036356
CTNND1	0.329686	9.67975	14.1677	0.000939779	0.0366856
JARID2	0.329672	5.15219	10.9383	0.00292687	0.0602003
PPFIBP1	0.329147	5.72041	9.71594	0.00464902	0.0724662
ST3GAL1	0.329073	6.38601	10.2762	0.00375127	0.0659289
L3MBTL3	0.329055	3.66055	6.19336	0.0200624	0.142357
ZNF281	0.328976	4.41969	10.0469	0.00409345	0.0685891
PPRC1	0.328124	5.03444	6.7431	0.0157363	0.12684
TCERG1	0.327974	6.33937	11.8035	0.00213388	0.0536081
METTL8	0.326989	4.61322	7.77257	0.0101443	0.102853
ANKRD50	0.326869	6.02218	6.24403	0.0196131	0.140398
PELI1	0.326716	6.29765	9.39964	0.00525791	0.0759829
ITGA2	0.326505	8.36069	5.83864	0.0235466	0.154625
ANKRD17	0.326164	7.54596	10.4066	0.00357068	0.0649476
HNRNPA1P10	0.325565	5.61726	8.29744	0.00816853	0.0948908
KCTD14	0.325367	2.46553	5.76073	0.0243988	0.157603
CDK17	0.325362	5.22464	8.99175	0.00617557	0.0823609
LPP	0.324867	6.76566	5.34315	0.0295919	0.17154
MSL2	0.324849	4.63386	6.04078	0.0214858	0.147107
USP7	0.324814	7.4451	15.0133	0.000710724	0.0338267
NUFIP2	0.324721	7.33405	6.5511	0.0171173	0.131645
DENND4A	0.324332	5.86005	6.51987	0.0173544	0.132426
KPNA4	0.323787	6.66816	8.9409	0.00630178	0.0829629
NCOA6	0.323221	6.40561	11.6609	0.00224658	0.0543071
LARP4	0.322722	6.57575	5.86818	0.0232323	0.15346
AP2B1	0.321927	9.32048	13.8841	0.0010337	0.0378047
IPO7	0.32155	7.49452	7.25909	0.0125969	0.114497
GBP3	0.321427	7.6122	5.97042	0.0221794	0.14955
CFLAR	0.321324	6.87497	5.55565	0.0268101	0.165135
SCAF4	0.320712	5.23721	19.4731	0.000180554	0.0194702
USP15	0.320639	6.11304	5.68812	0.0252238	0.160271
FAM120C	0.32044	4.73147	9.28081	0.00550879	0.0775805
UBAP2	0.320342	5.84622	13.7487	0.00108211	0.037909
RECQL	0.320242	5.7654	7.21199	0.0128527	0.115561
HPRT1	0.319765	4.52074	6.25111	0.0195513	0.140288
DHX9	0.319503	8.24113	11.4216	0.00245055	0.0560294
RASA1	0.31947	6.32635	7.51375	0.0113076	0.10908
CAPRIN1	0.318915	8.63724	10.4382	0.00352838	0.0648026
STT3A	0.318784	7.4672	12.3491	0.00175641	0.0490856
RBBP6	0.318722	6.2448	11.2907	0.00257056	0.0571793
NANOS1	0.318526	3.32459	5.70428	0.0250376	0.159692
NOLC1	0.318182	7.55363	24.486	4.59157e-05	0.0137625
SLAMF7	0.318124	4.5582	5.15596	0.0323104	0.177535
TET2	0.318107	7.10372	7.54056	0.0111805	0.108443
XPO4	0.317604	5.68914	7.85016	0.00982171	0.100938
STX17	0.317523	5.87989	6.28939	0.0192204	0.139505
PIK3R4	0.317177	5.90889	10.818	0.00306056	0.0612484
KLF7	0.317176	2.67874	6.2848	0.0192597	0.139535
SEH1L	0.316862	5.50475	9.51822	0.00501997	0.0748354
BICD1	0.316825	3.25831	11.3268	0.00253686	0.0570478
PHC3	0.316796	5.7453	9.08742	0.00594557	0.0807924
AAK1	0.316548	5.16168	7.89499	0.00964045	0.100209
MYOF	0.316429	9.60654	8.12182	0.00877806	0.0972978
NPNT	0.316028	5.73941	9.44623	0.00516299	0.0755369
HEATR1	0.315124	6.45662	6.07693	0.0211387	0.145855
PTK2B	0.314587	6.21818	7.53932	0.0111863	0.108443
CARD16	0.314267	3.88005	5.41106	0.0286695	0.169303
LRPPRC	0.314193	7.70052	6.31288	0.0190204	0.138386
TARS	0.31396	7.40014	7.20387	0.0128974	0.115762
SPTLC2	0.313847	7.00462	10.6864	0.00321448	0.0625029
ACSL4	0.313538	6.23322	5.78003	0.0241845	0.156903
RARS	0.313414	7.16899	9.56594	0.00492758	0.0744661
NLN	0.313169	4.94506	7.99989	0.00923058	0.098839
TRAM2	0.313122	4.96169	10.4899	0.00346029	0.0641769
SDAD1	0.312527	6.0387	7.37511	0.0119905	0.111885
DNM1L	0.312494	6.65902	6.26604	0.0194215	0.139955
FUS	0.312429	7.83439	23.0305	6.72359e-05	0.0143459
SEMA3A	0.312248	6.03521	10.1307	0.00396455	0.0678604
BARD1	0.312113	3.5832	6.52956	0.0172804	0.132139
MAK16	0.311801	4.43507	10.2821	0.00374285	0.0659289
ZNF485	0.311606	1.67594	5.64981	0.0256716	0.161755
MBD5	0.311388	4.63901	14.9991	0.000714017	0.0338267
TP53	0.310831	6.28729	20.437	0.000137006	0.0179859
TCF20	0.3107	6.82124	15.9913	0.000518785	0.0289007
SPEN	0.310667	6.69922	9.3161	0.00543295	0.0774066
RNF19B	0.310663	6.44916	8.17795	0.008578	0.0965161
DSG2	0.310654	8.75832	10.6692	0.00323527	0.0625594
CLTC	0.310571	9.4301	8.01222	0.0091837	0.0985664
MAP3K8	0.310267	4.97841	4.65285	0.0411066	0.199481
GSPT1	0.31026	7.80321	9.07023	0.00598622	0.0811281
YWHAB	0.309821	8.69401	9.24298	0.00559138	0.0784807
SLC25A37	0.309619	3.12756	5.75655	0.0244455	0.15772
GMDS	0.309508	6.42775	10.6753	0.00322785	0.0625594
ATIC	0.309439	6.61664	18.2479	0.00025893	0.0223375
FAM129A	0.3093	6.37086	11.0348	0.00282417	0.0595528
SNIP1	0.309085	4.46282	12.6444	0.00158295	0.047043
SH3PXD2B	0.309006	6.76971	5.5915	0.0263702	0.16363
DOPEY1	0.308982	6.35701	8.64508	0.0070944	0.0885158
MED14	0.308825	6.26704	11.5281	0.00235738	0.0552631
SLCO3A1	0.308099	5.02736	9.48345	0.0050885	0.0752141
PPTC7	0.307948	5.84676	6.90951	0.0146384	0.123392
NOL8	0.307787	5.41666	11.4625	0.00241432	0.0557324
EXOC6B	0.307695	4.69691	6.59356	0.0168007	0.130424
NKRF	0.307317	4.24856	7.36968	0.0120181	0.111885
RIPK1	0.307221	6.50418	19.6374	0.000172174	0.0189731
SEC31A	0.306971	8.00662	17.5932	0.000315417	0.0239289
USP42	0.306658	4.33266	11.3187	0.00254432	0.0570478
SQRDL	0.306655	7.89885	4.8768	0.0368974	0.189212
TAB2	0.306379	6.95756	6.54617	0.0171545	0.13173
RLF	0.306326	5.02664	5.47851	0.0277848	0.167268
ARHGAP32	0.306256	7.75893	16.0188	0.000514287	0.0288209
SLC25A30	0.306236	4.89581	5.85445	0.0233778	0.153851
ZNF347	0.306234	3.1595	9.09312	0.00593219	0.0807918
RRM1	0.306095	7.22154	6.18162	0.0201682	0.142357
FNBP4	0.305935	5.77776	10.5112	0.00343277	0.0640862
PARP8	0.305818	6.01377	6.50439	0.0174732	0.132585
NPAT	0.30574	4.8694	7.94914	0.00942647	0.0995799
OPA1	0.305695	7.18655	8.3882	0.00787187	0.093297
LEO1	0.305583	5.83154	9.70737	0.00466447	0.0724662
CELF2	0.305447	3.75613	8.17556	0.00858639	0.0965161
RASSF6	0.304469	5.65588	4.99936	0.0347996	0.183567
ZNF101	0.304302	2.75873	6.11054	0.0208216	0.144659
TBC1D1	0.304197	5.5956	17.6941	0.000305902	0.0238813
GTF2A1	0.304013	4.13099	6.84877	0.015029	0.124617
OGFOD1	0.30397	5.82008	11.3876	0.00248109	0.0565815
TUBB2A	0.303749	3.24645	5.56469	0.0266984	0.164786
GPI	0.30343	7.59235	6.74974	0.0156907	0.126778
VSNL1	0.303363	5.38239	5.70461	0.0250338	0.159692
FYTTD1	0.303286	6.73609	6.81741	0.0152352	0.124965
DCLRE1C	0.303152	4.82498	5.35114	0.0294816	0.171508
ZBTB43	0.303038	5.00467	10.6632	0.00324255	0.0625594
KLF3	0.302884	7.5677	6.18655	0.0201237	0.142357
ZFP36L1	0.302544	7.85743	9.96501	0.00422381	0.0696905
RAD23B	0.302255	7.43807	8.01158	0.00918613	0.0985664
UBASH3B	0.302103	4.28384	7.27025	0.0125372	0.114434
USP25	0.302066	5.93131	6.67796	0.0161905	0.128376
POLR3B	0.301954	4.98534	12.0667	0.00194181	0.0517942
MAST4	0.300565	6.48776	6.86091	0.01495	0.124357
EPAS1	0.300505	10.047	10.856	0.00301757	0.0609742
RASEF	0.300371	5.006	10.4019	0.00357708	0.0649714
NUP188	0.300331	6.64418	12.9333	0.00143121	0.0447985
FOXJ2	0.30011	4.95527	13.6037	0.00113671	0.0388257
PRR14L	0.300076	6.16633	12.2571	0.00181456	0.0496706
TMEM209	0.299918	4.78143	16.7755	0.000405538	0.0258844
TAF4	0.299903	3.93731	10.3568	0.0036385	0.0652482
TNRC6B	0.299808	5.70721	10.7311	0.00316127	0.0619004
SOBP	0.29964	3.5187	6.51465	0.0173943	0.13256
RSBN1L	0.299561	5.1301	6.82716	0.0151707	0.124965
PDLIM5	0.299533	7.34338	10.3601	0.00363404	0.0652482
NFATC3	0.299242	5.4661	9.62733	0.00481143	0.0737
EGFR	0.298887	6.63563	8.39106	0.00786269	0.093297
CENPN	0.298789	4.33293	4.70299	0.0401196	0.197235
ME2	0.298776	5.94498	10.2189	0.00383378	0.0667283
P2RY1	0.298765	3.52433	5.68981	0.0252043	0.160271
RAP2B	0.298527	5.09649	5.75997	0.0244072	0.157603
GARS	0.298329	7.2907	5.68895	0.0252143	0.160271
PIP5K1A	0.298213	6.15745	11.6156	0.00228369	0.0543071
ZNHIT6	0.298204	5.69522	4.71693	0.0398499	0.196863
SRP54	0.29788	7.04571	9.91863	0.00429965	0.0701232
ZCCHC6	0.297788	6.33841	9.69758	0.00468217	0.0725266
TPM3	0.297769	8.2967	18.5869	0.000234084	0.021431
CDK12	0.297629	6.63466	11.3393	0.00252523	0.0570478
STRN	0.297468	5.48177	7.09072	0.0135381	0.118621
ADSS	0.297429	7.08123	6.17436	0.0202338	0.142357
USO1	0.297409	7.30209	6.56974	0.0169775	0.131104
SIPA1L2	0.297179	6.41657	11.9915	0.0019947	0.0526403
PLEKHH1	0.297034	5.12939	6.46376	0.0177894	0.133815
THOC2	0.296885	6.32759	6.23314	0.0197088	0.140682
MBD2	0.296788	7.27839	9.82912	0.00445026	0.0711848
XPO5	0.296433	6.34332	10.9468	0.00291768	0.0601186
AFAP1	0.296387	5.63716	12.6501	0.00157983	0.0470427
LUZP1	0.296359	6.83062	10.1215	0.00397846	0.0680213
PIK3CB	0.296231	5.95308	6.67474	0.0162134	0.12847
WDFY1	0.296126	6.94717	8.30649	0.0081384	0.0948035
PLAA	0.295817	5.96374	8.07923	0.00893331	0.097942
YWHAG	0.295746	7.61707	7.16315	0.013124	0.116962
SYNPO	0.295745	6.6562	11.4287	0.00244422	0.0560294
DPP8	0.295544	5.73852	6.01841	0.0217036	0.148098
ZNF146	0.295173	6.97577	5.55457	0.0268236	0.165135
RRP15	0.295147	5.01442	8.90592	0.00639023	0.0835991
TOMM70	0.294828	7.07513	7.09812	0.0134951	0.118525
FAM122C	0.294715	1.96078	4.69571	0.0402612	0.197473
DICER1	0.294706	6.81104	7.82251	0.00993535	0.101473
ARHGAP21	0.294366	6.87014	13.8568	0.00104328	0.0378819
NUP153	0.294172	6.70068	11.3188	0.00254425	0.0570478
POM121C	0.294134	4.80739	11.7676	0.00216166	0.0537257
FBXW7	0.294049	4.7405	8.76792	0.00675271	0.0864368
TSHZ3	0.293938	3.08146	8.07093	0.0089639	0.0979928
PLAGL1	0.293822	2.7467	4.75464	0.0391304	0.195283
SRP72	0.293821	7.17215	11.9948	0.00199235	0.0526403
FRG1BP	0.293761	3.97734	14.4123	0.000866212	0.0359342
NIPBL	0.293534	7.01286	5.96869	0.0221969	0.149601
TPM1	0.293278	7.14726	4.99191	0.0349232	0.183843
CSNK2A3	0.293195	5.7347	9.86836	0.00438353	0.0708185
AIM1	0.293187	7.80363	9.60887	0.00484603	0.0738628
MDC1	0.293135	5.169	8.02701	0.00912776	0.0985664
LRRC16A	0.293032	6.69313	14.4862	0.000845233	0.0359342
RREB1	0.292706	5.8428	8.09911	0.00886048	0.0975687
AP1S3	0.292593	4.91883	5.86369	0.0232797	0.153607
ZNF37A	0.29259	4.69372	7.91595	0.00955702	0.0999877
PSME2	0.29254	7.20139	4.87055	0.0370083	0.189624
MCC	0.292507	5.96138	6.83568	0.0151146	0.124945
SRPK1	0.292184	7.33312	5.78237	0.0241587	0.156903
PPAT	0.291951	3.82318	5.09013	0.0333317	0.180301
KPNA1	0.291768	6.88027	11.763	0.00216527	0.0537257
IBTK	0.291659	6.90801	6.43961	0.0179804	0.134381
DKC1	0.291485	6.6984	7.32651	0.0122405	0.112969
TUBB6	0.291446	5.8728	5.48306	0.0277263	0.167138
COG3	0.291404	6.08325	10.051	0.00408708	0.0685891
MID2	0.291397	5.58119	6.60431	0.0167216	0.130251
ITPRIPL2	0.291146	5.92563	8.05503	0.00902286	0.0982106
NUP98	0.291128	7.34677	14.3114	0.000895766	0.0359342
TATDN1	0.291048	4.2415	5.11466	0.032947	0.179179
FRMD6	0.290924	6.56832	5.6667	0.0254731	0.160839
AQR	0.290679	6.63884	11.8979	0.00206273	0.0530511
RAB11FIP2	0.290337	3.67582	4.98961	0.0349616	0.183843
STK4	0.29023	5.5439	12.8054	0.00149634	0.0452711
SLC7A1	0.289732	6.43883	8.65612	0.0070629	0.0883419
PREP	0.289587	6.47734	8.57795	0.00728908	0.0899047
TCF4	0.289214	6.00082	4.76224	0.0389871	0.195026
MOB3C	0.289112	5.01887	11.9648	0.00201383	0.0527827
GOLIM4	0.289107	4.96558	13.8402	0.00104912	0.0378819
FOXO1	0.288799	5.32791	6.98309	0.0141801	0.120904
BLNK	0.288571	4.31833	7.18414	0.0130066	0.11626
IL1RAP	0.288215	5.96193	9.70965	0.00466036	0.0724662
AMOTL1	0.288133	5.88322	8.6029	0.00721604	0.0893076
ODC1	0.288046	7.92287	5.52397	0.0272058	0.166043
USPL1	0.288012	4.23457	5.60521	0.026204	0.163241
USP27X	0.287998	2.80793	5.36469	0.0292957	0.171242
PTPRG	0.287869	4.15128	6.25176	0.0195456	0.140288
PDZD2	0.287764	5.16077	5.13537	0.032626	0.178462
FRYL	0.287626	6.25862	4.76619	0.0389128	0.194719
EPS15	0.287254	6.31412	8.97259	0.00622279	0.0825015
IFNGR2	0.287152	7.00554	6.03067	0.0215839	0.147511
SH3KBP1	0.287134	5.86685	14.3109	0.000895905	0.0359342
EFR3A	0.28713	7.02502	5.20718	0.0315399	0.175774
RAB21	0.286986	5.13738	5.26393	0.03071	0.173384
PTP4A1	0.286902	6.99836	5.83531	0.0235824	0.154659
SFPQ	0.286798	8.07092	9.37828	0.00530208	0.0763792
TPP1	0.286704	5.95412	11.495	0.0023859	0.0555772
RAP1GDS1	0.28668	5.75534	4.77962	0.0386618	0.1943
NAV1	0.286556	5.47073	7.29095	0.0124271	0.113989
WRN	0.28643	5.19895	7.1032	0.0134657	0.118525
LDHA	0.286205	9.14099	5.90182	0.0228799	0.15257
ICE1	0.285679	5.97296	12.1054	0.00191518	0.0515393
RCOR1	0.285323	6.31532	7.97487	0.0093266	0.0993675
SAMD12	0.285306	6.02427	5.21645	0.0314026	0.175457
RIMKLB	0.285265	4.47463	12.2159	0.00184132	0.0501776
DDX3X	0.285121	9.09761	5.41265	0.0286482	0.169303
RUNX2	0.285017	3.10362	5.88801	0.0230238	0.152854
SCFD2	0.284911	4.87345	10.7969	0.00308474	0.0613575
PTRF	0.284562	6.09239	4.72753	0.0396461	0.196306
CPSF3	0.284486	6.13469	12.3585	0.00175055	0.0490317
MCM4	0.284449	6.70945	6.78138	0.0154758	0.125815
CFH	0.284372	8.5691	5.33837	0.0296581	0.171623
FAM98A	0.284318	6.13093	10.5344	0.00340289	0.0639769
BRAF	0.283948	3.24805	5.5763	0.0265558	0.164376
ZC3H7A	0.283853	6.24419	9.89336	0.0043416	0.0702944
ZNF791	0.283681	4.39178	8.51117	0.00748859	0.0913533
USF3	0.283384	5.34543	7.43345	0.0116977	0.110652
DEGS1	0.283102	4.9917	4.97635	0.0351831	0.184583
RHBDD1	0.28308	5.383	11.6375	0.00226567	0.0543071
GIT2	0.282977	5.88796	12.9293	0.00143324	0.0447985
JAG1	0.282847	7.79961	11.794	0.0021412	0.0536081
DHX29	0.28277	6.27393	6.47072	0.0177348	0.13367
LYAR	0.282742	4.04243	8.32203	0.00808695	0.0944959
RPRD2	0.282416	6.4351	16.8477	0.000396554	0.0258844
MAPK1IP1L	0.282402	5.99651	10.3366	0.00366635	0.0652723
TYW3	0.281808	5.04857	5.74608	0.0245628	0.157865
RNF114	0.281434	7.10256	8.55226	0.00736515	0.0906207
BDP1	0.281334	5.91627	8.3417	0.00802236	0.0940478
CBX5	0.280726	7.4881	8.14105	0.00870895	0.0968895
KARS	0.280724	8.06978	12.7067	0.00154882	0.0463939
USP14	0.280577	6.71181	4.98864	0.0349777	0.183864
AGFG1	0.280561	6.40224	6.24808	0.0195777	0.140319
EPB41L2	0.280418	4.48365	7.5429	0.0111695	0.108443
KMT2C	0.280389	6.71216	6.26946	0.0193918	0.13992
NR4A2	0.280352	4.62598	11.8204	0.00212097	0.0535457
G3BP2	0.280239	7.91068	6.35052	0.0187047	0.13728
RASSF9	0.280082	5.3667	6.91302	0.0146161	0.123325
FAM49B	0.280036	5.965	5.46672	0.0279372	0.167598
TMOD3	0.279653	7.44493	6.81993	0.0152185	0.124965
BHLHE40	0.279552	7.70257	6.16116	0.0203539	0.142725
NUFIP1	0.279459	3.45626	6.17641	0.0202153	0.142357
NIFK	0.279267	5.78379	9.16947	0.0057558	0.079318
RIOK1	0.279093	5.15351	10.5844	0.00333965	0.06334
LRRC59	0.279018	7.1904	17.7965	0.000296566	0.0238813
GTF2H3	0.278971	5.33868	7.25472	0.0126204	0.11457
MAP4K4	0.278863	7.34823	11.4997	0.00238178	0.0555772
EIF4A1	0.278659	9.44037	11.6288	0.00227283	0.0543071
TAOK3	0.27832	5.7028	18.3635	0.000250144	0.0220844
BTN3A3	0.278004	4.6565	5.1618	0.0322215	0.177535
MCTP2	0.277837	5.234	7.49236	0.01141	0.109509
ZFP36L2	0.277745	5.48301	5.99517	0.0219327	0.14872
KRIT1	0.277489	5.60044	5.39349	0.028905	0.170166
KIAA0922	0.277337	4.31551	10.897	0.00297205	0.0604705
AP1G1	0.27713	7.72976	7.00882	0.0140237	0.12002
SPATA5	0.276573	3.09501	5.50796	0.0274082	0.166311
FXN	0.276081	3.65133	9.17307	0.00574762	0.0793161
ERP44	0.275914	6.21975	6.8615	0.0149462	0.124357
SRBD1	0.275862	4.67758	9.1526	0.00579427	0.0796686
NOP2	0.275682	5.66564	9.65653	0.00475724	0.0731475
USP9X	0.275555	7.69558	5.65841	0.0255703	0.161319
TIPIN	0.275019	2.97867	5.39217	0.0289228	0.170166
EMSY	0.27499	4.99255	11.2855	0.00257547	0.0571793
XPNPEP1	0.274365	7.09742	15.6894	0.000571212	0.0301524
FAM222B	0.274157	4.70945	12.301	0.00178657	0.0495805
NAA25	0.273638	5.58903	7.70339	0.0104417	0.104605
NOTCH2	0.27362	7.83975	10.7809	0.00310312	0.0616149
MID1	0.273503	5.90253	12.0192	0.00197503	0.0524025
MED1	0.273351	6.81181	11.363	0.0025035	0.0568351
HIST2H2BE	0.273302	5.2986	8.4014	0.00782971	0.0932953
IARS	0.273289	7.74731	7.90607	0.00959624	0.100136
JMJD1C	0.273116	6.40709	7.58953	0.0109525	0.107656
TRIM33	0.272888	6.09646	6.65494	0.0163545	0.128945
MAP3K5	0.272541	7.101	7.52939	0.0112332	0.10871
GSK3B	0.27251	6.80783	8.29293	0.0081836	0.0948908
ATXN2	0.272068	5.37012	9.84314	0.00442629	0.0711648
NOP58	0.271416	6.39568	8.24304	0.00835223	0.0956704
USP6NL	0.271007	5.46713	8.38606	0.00787873	0.093297
METTL1	0.27079	3.49801	7.48781	0.011432	0.109547
POLR1B	0.270727	5.52115	9.2405	0.00559685	0.0784807
NOL11	0.270702	6.02357	6.76186	0.015608	0.126413
PARN	0.270626	5.89182	15.1372	0.000682593	0.0335822
ASUN	0.27057	5.12116	8.47325	0.00760456	0.0917925
NOM1	0.270492	4.64542	15.0578	0.000700479	0.0338074
CASP8AP2	0.270149	4.66446	4.78959	0.0384764	0.19382
DNAJC13	0.27006	6.49345	5.97923	0.0220913	0.149356
YWHAZ	0.270004	9.81505	5.88188	0.023088	0.152877
GNG5	0.269821	6.17643	5.42996	0.0284185	0.168791
HNRNPR	0.269817	7.93674	8.46637	0.00762581	0.0919543
ZNF518B	0.26961	4.74296	5.65222	0.0256432	0.161643
HEATR6	0.269419	4.69559	10.7294	0.00316333	0.0619004
ARHGAP17	0.269016	5.2648	7.4697	0.0115198	0.109878
POLA1	0.268386	4.61496	6.31565	0.0189969	0.138349
MYO5A	0.267834	5.94142	5.97079	0.0221758	0.14955
RUNX1	0.267726	7.23219	5.57385	0.0265859	0.164464
GEMIN5	0.267695	4.72683	9.0611	0.0060079	0.0811281
CCT8	0.26753	7.94341	7.2132	0.0128461	0.115561
ROBO1	0.266915	6.03529	10.3368	0.00366611	0.0652723
CBLL1	0.266909	5.00503	6.15829	0.0203801	0.142725
ZNF562	0.266862	5.68571	6.83596	0.0151129	0.124945
CNOT4	0.266809	4.91311	6.8723	0.0148763	0.124357
CCSER2	0.266769	6.05827	4.8444	0.0374755	0.191038
BRIX1	0.266655	5.28546	7.26125	0.0125854	0.114497
WDR43	0.26644	6.06187	8.68683	0.00697617	0.0879126
DIP2B	0.266186	6.51919	8.95442	0.00626796	0.0828611
FDFT1	0.265875	9.27967	6.07079	0.0211972	0.146042
PIAS1	0.265553	5.46217	8.94207	0.00629883	0.0829629
HNRNPDL	0.265516	7.60893	9.09158	0.0059358	0.0807918
BROX	0.26546	5.24408	5.8958	0.0229425	0.152656
RAPGEF6	0.265117	4.7308	5.50458	0.0274511	0.166464
ATP6V0A1	0.264942	5.56159	10.4175	0.00355606	0.0649476
SUPT16H	0.264649	7.81252	10.2769	0.00375022	0.0659289
EIF2S1	0.26457	6.83902	8.03414	0.00910095	0.0985664
DAAM1	0.264309	6.00264	8.39812	0.00784016	0.093297
NOL10	0.264165	5.35294	7.87324	0.00972794	0.10066
RANBP17	0.264133	3.31041	5.92776	0.0226122	0.151655
POP1	0.264098	3.82145	6.12774	0.0206614	0.144209
TOP2B	0.263997	7.77078	5.06588	0.0337169	0.181276
ARCN1	0.263405	8.04928	10.3869	0.00359731	0.0650334
DHX36	0.263189	6.40748	4.67626	0.0406425	0.198377
GORASP2	0.263107	7.14538	17.6368	0.00031127	0.0239054
CALCOCO2	0.262992	6.81071	6.2831	0.0192743	0.139535
TTC9	0.262808	7.49075	5.8756	0.023154	0.15318
SRGAP1	0.262362	4.98458	9.22084	0.00564036	0.078554
SMARCA5	0.262247	7.78264	5.62824	0.0259276	0.162756
GART	0.262068	7.21105	8.74247	0.006822	0.0866205
PA2G4	0.26177	7.61746	11.4836	0.00239579	0.0556449
HNRNPM	0.26173	8.04912	10.8258	0.00305167	0.0612484
ZNF264	0.261715	5.21153	7.58156	0.0109892	0.1078
DDX18	0.261658	7.01285	6.51251	0.0174107	0.132585
UCHL3	0.261651	5.87245	4.74994	0.0392192	0.195539
ZKSCAN2	0.261602	3.698	7.9872	0.00927915	0.0991418
SLC35F2	0.261597	5.01523	5.40868	0.0287013	0.169391
SMC3	0.261508	6.60204	5.12853	0.0327316	0.178651
NFKB1	0.261506	7.22281	9.28965	0.00548968	0.0775644
HSPA4	0.261487	7.88559	7.67702	0.0105576	0.105207
PTPN13	0.261316	8.32963	4.90149	0.0364637	0.188361
ARID2	0.261063	5.7561	6.63947	0.0164657	0.129268
SBDSP1	0.261049	4.56467	5.00439	0.0347164	0.183482
CAP1	0.26052	9.0135	8.0194	0.0091565	0.0985664
PAK2	0.260503	7.02354	5.38635	0.0290014	0.170538
SEC23IP	0.260327	6.51558	11.2739	0.00258646	0.0572548
SAP130	0.260274	5.15341	9.31824	0.00542838	0.0774066
NCOA2	0.260144	5.67235	7.33473	0.0121978	0.112907
XPO7	0.260062	7.16896	10.206	0.00385252	0.0667283
VRK2	0.259869	5.33448	8.40541	0.00781694	0.0932167
EPB41L4A	0.259715	6.3997	8.31853	0.00809851	0.0945578
AP3M1	0.25959	6.39596	4.82356	0.0378525	0.191819
ARHGEF12	0.259549	8.13981	5.35964	0.0293648	0.1713
OXSR1	0.259429	6.03506	5.0407	0.0341222	0.182158
SLC1A1	0.259322	4.80914	4.76702	0.0388973	0.194719
OTUD4	0.259156	6.78005	6.58253	0.0168823	0.130723
B4GALT5	0.259138	9.13104	8.95504	0.00626641	0.0828611
ELF1	0.259041	7.55725	7.09449	0.0135162	0.118531
LTV1	0.259027	5.76711	8.24987	0.00832892	0.0956704
CAPN2	0.258758	9.97616	13.9018	0.00102754	0.0378047
TIPARP	0.25857	6.07425	6.69759	0.0160521	0.128184
RDH11	0.25853	7.48743	6.98261	0.0141831	0.120904
SLFN12	0.258446	3.91842	4.89402	0.0365943	0.188534
LARP1	0.258354	8.26485	12.8981	0.00144886	0.0449924
SMG7	0.258279	7.38512	10.7305	0.00316203	0.0619004
RFC1	0.258162	6.48917	8.71916	0.00688611	0.0870684
MCCC2	0.258076	7.3268	9.93025	0.00428051	0.0699382
NCOA1	0.257788	6.06857	9.01178	0.00612662	0.0819253
CHD1	0.257692	5.80559	7.83415	0.00988734	0.101406
PLAGL2	0.25758	5.91069	16.2455	0.000478706	0.0274792
WASF2	0.257368	7.54041	9.62386	0.00481792	0.0737
CTNNA1	0.257291	10.0416	13.5584	0.00115437	0.0391631
BOD1L1	0.257171	6.50676	8.2818	0.00822089	0.0950313
SGMS2	0.25705	6.45787	5.53123	0.0271146	0.166043
MCL1	0.256922	8.7262	4.77396	0.0387674	0.194552
SEC23B	0.256366	7.16636	15.5759	0.000592375	0.0307893
TRAF3IP2	0.25624	6.27328	7.23779	0.0127119	0.114957
PDCD6IP	0.256039	7.98285	9.62104	0.00482318	0.0737
AFF1	0.255969	6.72543	5.77073	0.0242875	0.157301
THAP9-AS1	0.255874	5.53338	7.29434	0.0124092	0.113981
ASXL2	0.255848	6.43805	7.40044	0.0118624	0.111234
NFIA	0.25558	5.84633	5.67067	0.0254267	0.160671
WIPF2	0.255379	6.17161	10.6532	0.00325462	0.0625594
DIEXF	0.255354	5.46746	11.8455	0.00210188	0.0533255
UBAP2L	0.255337	7.87535	9.2986	0.00547041	0.0774825
EIF2S3	0.255324	7.33407	8.50629	0.00750342	0.0913533
EFCAB14	0.255267	7.75202	9.38003	0.00529843	0.0763792
CSTF3	0.255061	5.62694	9.40134	0.00525441	0.0759829
HSPA9	0.254943	8.94553	7.46407	0.0115472	0.109878
HSP90B1	0.254742	9.84971	6.16782	0.0202933	0.142521
ASH1L	0.254689	6.9929	6.8726	0.0148744	0.124357
BAG3	0.254485	6.5961	6.40592	0.0182506	0.135548
PIK3C2A	0.254334	6.32552	5.00192	0.0347572	0.183482
NSUN2	0.254234	6.7623	18.8209	0.000218444	0.0213126
MGEA5	0.25378	7.62549	7.51689	0.0112926	0.109037
ATF7	0.253756	5.91109	10.2038	0.00385579	0.0667283
ROCK1	0.253603	6.42469	5.32592	0.0298311	0.171955
TRIP12	0.253579	8.52644	7.05539	0.0137452	0.119259
RUSC1	0.253559	5.11124	6.15939	0.02037	0.142725
SCAF11	0.253336	7.54484	5.94649	0.022421	0.150708
MTPAP	0.253058	4.56598	8.25642	0.00830662	0.0955571
VDAC1	0.252912	7.74893	9.5476	0.00496285	0.0745515
RIOK3	0.252892	7.437	5.51134	0.0273653	0.166311
PHACTR2	0.252786	6.09184	7.27431	0.0125155	0.114374
RBMS1	0.252726	5.70481	5.57686	0.0265489	0.164376
CMSS1	0.252699	4.31217	8.14418	0.00869774	0.0968895
BBX	0.25253	6.72659	4.88795	0.036701	0.188589
ZBTB24	0.252485	3.77348	7.09384	0.0135199	0.118531
GATAD2B	0.252401	5.12488	7.55966	0.0110909	0.108165
SLC25A13	0.252241	5.51973	6.13965	0.0205512	0.14364
HELZ	0.252168	6.12513	5.50835	0.0274032	0.166311
G3BP1	0.252042	6.98814	6.33941	0.0187973	0.137625
EDRF1	0.251822	4.27477	4.78801	0.0385058	0.193839
FAM208B	0.251733	6.66176	6.40539	0.0182548	0.135548
MAPRE1	0.251691	6.91287	9.12611	0.00585525	0.0800393
CCNYL1	0.251351	5.28634	4.98708	0.0350037	0.183937
CYLD	0.251224	6.80925	5.01108	0.034606	0.18325
PIKFYVE	0.250807	5.74762	5.01566	0.0345308	0.183173
IPO5	0.250779	7.67668	7.90419	0.00960374	0.100136
ZNF595	0.250122	3.55741	5.13112	0.0326916	0.178497
MESDC1	0.24994	3.72732	7.41428	0.011793	0.111066
ABAT	0.249932	5.81953	10.8087	0.00307114	0.0612484
SMC1A	0.249892	6.98711	10.4286	0.00354124	0.0648026
IQGAP1	0.249742	8.99011	8.26224	0.00828688	0.0955015
HSPA5	0.24961	9.43377	4.88515	0.0367502	0.188778
UBE2J1	0.249485	6.80599	6.33081	0.0188693	0.137818
PIK3R1	0.249403	5.93811	4.79069	0.0384561	0.193782
NUP205	0.249265	6.84709	8.52033	0.00746088	0.0911302
PDIA3	0.248946	8.90019	5.89937	0.0229053	0.15264
DDX46	0.248945	7.05099	8.17437	0.0085906	0.0965161
CSNK2A1	0.248774	6.73368	13.1258	0.00133896	0.0437537
ROCK2	0.248612	5.91022	6.53138	0.0172666	0.132139
TSC22D2	0.248542	3.37918	6.28102	0.0192922	0.139556
RNF111	0.24839	5.63974	9.02101	0.00610421	0.0816979
AMER1	0.2482	3.21249	8.12888	0.00875263	0.0970892
TAF15	0.248123	7.50992	13.8915	0.00103113	0.0378047
SON	0.24793	8.67206	7.58957	0.0109522	0.107656
NOP14-AS1	0.247669	4.5364	11.1934	0.002664	0.0582032
DDX39B	0.247188	7.92221	12.8302	0.00148348	0.0452623
PSMD1	0.24704	7.91804	7.81415	0.00997	0.101533
ATF7IP	0.247027	5.96771	4.96036	0.0354524	0.185328
NRP2	0.246969	6.72834	8.93402	0.00631907	0.0831002
NAT10	0.246783	6.01539	10.3752	0.00361332	0.0651736
RAB5A	0.246732	6.68537	5.07078	0.0336388	0.181114
CRNKL1	0.246581	5.61104	8.21306	0.00845538	0.0962278
TBC1D5	0.246577	6.22132	8.63427	0.00712536	0.0885868
CBLB	0.24644	5.86686	10.3909	0.00359197	0.0650334
ZNF506	0.246275	3.72015	4.68297	0.0405105	0.198053
GPATCH4	0.246247	5.41741	6.65113	0.0163818	0.128945
CDC23	0.246223	6.06275	6.60968	0.0166822	0.130166
RASAL2	0.245618	6.04991	8.52574	0.00744457	0.0911302
ARIH1	0.245397	6.76353	5.67966	0.025322	0.160557
ZDHHC5	0.245337	7.86316	14.2562	0.000912401	0.0363444
BPTF	0.24514	7.03121	7.39881	0.0118706	0.111242
DDX31	0.244985	4.0037	8.97836	0.00620854	0.0825015
NCOA3	0.244734	6.98748	5.56767	0.0266618	0.164627
TAF2	0.243973	5.90028	5.98137	0.0220699	0.149345
SP1	0.243821	7.3118	7.73325	0.0103122	0.103789
NSF	0.243686	6.45591	5.55241	0.0268503	0.165135
GNPNAT1	0.243537	5.87667	5.43389	0.0283665	0.168791
CXorf38	0.243283	5.15363	5.89474	0.0229535	0.152656
MPZL1	0.243258	7.19122	6.7144	0.0159346	0.127756
PUS3	0.243125	4.16246	4.72111	0.0397694	0.19653
MTHFD1L	0.243056	4.95321	5.89553	0.0229453	0.152656
KIAA0368	0.242916	7.51625	9.69661	0.00468394	0.0725266
PRPF40A	0.24279	7.61615	5.72134	0.0248426	0.159098
CRIM1	0.242567	6.03137	12.6124	0.00160087	0.047083
LIMA1	0.242518	8.69637	6.60599	0.0167093	0.130251
GOSR1	0.242225	6.41467	6.11223	0.0208058	0.144619
TTI1	0.242201	4.90997	9.52981	0.00499737	0.074682
UTP4	0.24204	6.09722	10.7786	0.00310584	0.0616149
ESF1	0.241899	5.16078	6.68635	0.0161312	0.128242
GDI2	0.241573	8.41776	6.4766	0.0176888	0.133457
TXNIP	0.241544	10.5046	8.58591	0.00726569	0.0896894
KMT2E	0.24081	6.80266	6.51532	0.0173892	0.13256
PROSER2	0.240409	4.08635	6.70279	0.0160156	0.127998
NDUFS1	0.240344	7.52527	5.43513	0.0283502	0.168771
MIA3	0.240312	6.70497	9.42088	0.0052144	0.0758399
ASAP2	0.240244	6.03348	8.07111	0.00896323	0.0979928
NFE2L2	0.24018	9.58134	6.02504	0.0216388	0.147753
PPP2R1B	0.240112	5.90797	4.72483	0.0396978	0.196385
GOT2	0.239998	7.54725	6.70314	0.0160132	0.127998
DDX6	0.239385	7.86165	5.80088	0.0239554	0.156194
DCTN4	0.239281	6.43092	6.09422	0.0209749	0.145199
LTA4H	0.23925	7.30037	5.21003	0.0314976	0.175728
MAP4	0.238818	7.40202	7.98072	0.00930403	0.0992222
POM121	0.238622	4.83507	5.01206	0.0345899	0.18325
PTPRJ	0.238486	5.589	4.70723	0.0400373	0.197208
CLASP1	0.238346	5.98039	6.86702	0.0149104	0.124357
WNK1	0.237849	7.77212	6.77025	0.0155511	0.126217
SNX27	0.237813	5.4452	8.94136	0.00630062	0.0829629
DDX47	0.2375	6.51057	8.44106	0.00770455	0.0925612
MYO1D	0.236897	7.92792	12.345	0.00175898	0.0490856
ZNF649	0.236816	4.16046	5.33551	0.0296977	0.171666
RBM25	0.236556	7.02395	8.03578	0.00909479	0.0985664
RBMXL1	0.236496	5.86734	8.24634	0.00834094	0.0956704
PRPF4	0.236279	5.60404	10.814	0.00306515	0.0612484
DNAJC11	0.235682	5.93607	8.53013	0.00743135	0.0911302
CKAP4	0.235591	7.28309	6.06186	0.0212826	0.146279
ATF6	0.235519	6.11603	7.82783	0.00991335	0.101473
IDH3A	0.235101	6.74365	8.08898	0.00889749	0.0977623
PPP1R10	0.235068	6.4026	9.40733	0.00524211	0.0759829
XRCC5	0.235026	9.40676	6.44873	0.017908	0.134331
CSDE1	0.23491	9.84186	6.82276	0.0151997	0.124965
CKAP5	0.234858	7.2324	5.71664	0.0248962	0.159146
ACLY	0.234472	7.58689	7.39278	0.011901	0.111457
LRRFIP2	0.233834	6.28849	10.3565	0.00363895	0.0652482
VAMP2	0.233807	5.56469	8.92072	0.00635265	0.0833964
REPS1	0.23351	5.78746	10.2646	0.00376782	0.0661399
KIF2A	0.233453	6.39787	6.75694	0.0156415	0.126549
RBM27	0.233418	5.96371	6.85605	0.0149816	0.124478
TRIM24	0.23257	5.71467	8.34129	0.00802369	0.0940478
FAF2	0.232196	7.03143	9.31517	0.00543492	0.0774066
ITCH	0.232114	7.12538	5.63081	0.025897	0.162632
RNASEL	0.23201	5.59064	5.2701	0.0306212	0.173337
UBQLN1	0.231983	7.59912	6.40703	0.0182416	0.135548
FKBP1A	0.231792	6.72895	6.72137	0.0158862	0.127571
SQLE	0.231719	7.7782	5.79704	0.0239974	0.156294
RAB12	0.231388	5.90232	5.06197	0.0337796	0.181484
SH2D4A	0.231361	6.61762	6.01133	0.0217731	0.148176
KIAA1468	0.231041	6.55049	6.03549	0.0215371	0.147301
RAB31	0.23087	6.44485	5.3469	0.0295401	0.171508
HNRNPK	0.230637	9.71967	9.55538	0.00494785	0.0745128
TRAPPC11	0.230473	6.40918	6.68846	0.0161163	0.128242
LIPA	0.230429	7.63096	6.21307	0.0198863	0.141482
WWC3	0.229531	4.85222	6.01645	0.0217229	0.148098
YLPM1	0.228825	6.75065	8.66327	0.00704261	0.0882343
PTPN1	0.228731	6.69054	15.2251	0.000663381	0.0333835
YME1L1	0.228724	8.04051	5.34508	0.0295652	0.171539
APC	0.228618	5.85712	6.17635	0.0202159	0.142357
SHPRH	0.22847	4.67993	5.60483	0.0262087	0.163241
MGA	0.226964	5.7212	5.35224	0.0294665	0.171508
BMS1	0.226863	6.89922	8.66994	0.00702373	0.0882343
CHP1	0.226719	7.76655	9.70407	0.00467044	0.0724662
SF3A3	0.226095	7.05293	6.96736	0.0142767	0.121292
WAC	0.225992	7.35742	5.15839	0.0322733	0.177535
TTC27	0.225814	5.16324	6.62097	0.0165998	0.129983
PSME3	0.225385	7.8822	7.02125	0.0139487	0.119854
SETD7	0.225266	6.52615	8.68297	0.00698701	0.0879757
TRIM26	0.225255	6.60258	10.2054	0.0038534	0.0667283
EIF2AK3	0.224942	6.08449	5.06859	0.0336736	0.181173
SEC14L2	0.224916	5.63517	5.33461	0.0297102	0.171666
SLMAP	0.22426	6.89333	6.24741	0.0195836	0.140319
DMTF1	0.22419	4.92453	5.19745	0.0316847	0.176186
ORC2	0.224055	5.0075	4.9	0.0364898	0.188402
ZNF398	0.224039	4.48829	5.44812	0.0281796	0.168457
SCLT1	0.223931	4.25231	5.12371	0.0328063	0.178749
ITGB1	0.223806	9.41492	6.80928	0.0152891	0.125173
ATMIN	0.223691	6.67856	5.7684	0.0243134	0.157401
EIF4G2	0.223224	10.7095	5.61341	0.0261053	0.163241
AATF	0.222868	5.70961	7.90137	0.00961499	0.100136
HOMEZ	0.222714	5.39179	6.97151	0.0142512	0.121172
KAT6A	0.222506	6.7262	7.95313	0.00941088	0.0995799
CHD7	0.222431	5.18499	8.85255	0.00652781	0.084811
RBFOX2	0.222395	7.01247	6.57288	0.0169541	0.131104
PDP2	0.222233	3.69006	5.49074	0.0276277	0.166905
TNPO3	0.222212	6.54486	10.0692	0.00405879	0.0684933
CHEK2	0.222179	3.08097	5.30743	0.0300904	0.172269
SECISBP2L	0.22178	7.1454	6.42597	0.0180892	0.134994
SIPA1L1	0.221769	6.8826	9.0256	0.00609311	0.0816677
SRRM1	0.221736	6.50687	7.90247	0.00961058	0.100136
SAMD8	0.221541	5.8652	5.55138	0.0268631	0.165135
SCAF8	0.221519	6.54612	7.94298	0.00945052	0.0995799
DNMBP	0.221458	6.16922	13.115	0.00134395	0.0437696
USP47	0.221452	6.81847	5.15638	0.032304	0.177535
TEAD1	0.221264	6.40532	5.65864	0.0255676	0.161319
WBP11	0.221242	7.00787	14.524	0.000834704	0.0358608
SLC5A6	0.221211	4.04986	6.71446	0.0159342	0.127756
KHDRBS1	0.221161	7.55003	7.5659	0.0110619	0.108021
PNO1	0.221051	4.90171	5.11732	0.0329056	0.179064
SF3B4	0.220837	5.81129	9.95529	0.00423958	0.069738
ZNF430	0.220685	3.86959	5.79914	0.0239745	0.156212
RNF4	0.22066	6.2952	10.8972	0.00297186	0.0604705
SAR1A	0.220318	6.89652	4.94212	0.0357623	0.186355
COX10	0.220189	4.82747	8.26951	0.00826228	0.0954088
SRSF1	0.219686	7.90652	5.13125	0.0326897	0.178497
FAM120AOS	0.219202	5.46197	5.60154	0.0262484	0.163241
PLEK2	0.21893	5.02922	4.86848	0.0370449	0.189624
KIAA0430	0.218878	6.83868	6.50362	0.0174791	0.132585
TLK2	0.218725	5.43483	5.67044	0.0254294	0.160671
ELMO2	0.218551	5.50089	13.8145	0.00105829	0.0378819
STK24	0.218415	8.02141	13.2855	0.0012673	0.0422349
IBA57	0.217658	3.21097	6.33592	0.0188265	0.137737
VPRBP	0.217617	5.61859	7.01381	0.0139935	0.119966
ELOVL5	0.217456	7.66153	5.37493	0.0291562	0.170807
CDK8	0.217285	4.70937	8.29775	0.00816749	0.0948908
EAF1	0.217198	5.5989	5.45921	0.0280348	0.167953
OSBPL3	0.217106	6.09985	5.55812	0.0267796	0.165135
UCK2	0.217028	4.01576	6.56633	0.017003	0.131234
SRSF2	0.216916	7.14401	8.77405	0.00673614	0.0864368
WAPL	0.216891	6.59895	5.36366	0.0293099	0.171242
PRRC1	0.216806	6.67238	5.21099	0.0314834	0.175715
SH3GLB1	0.216623	7.86576	5.1126	0.0329792	0.179289
ZC3H13	0.216375	6.18335	6.50662	0.017456	0.132585
DYNC1I2	0.216105	7.02761	6.31427	0.0190086	0.138367
RAE1	0.215635	5.81444	10.07	0.00405751	0.0684933
EP300	0.215494	6.92569	4.82466	0.0378325	0.191792
TGS1	0.215438	5.4374	6.05733	0.0213261	0.146279
H3F3B	0.214711	9.11683	5.90536	0.0228431	0.152527
CSTF1	0.214524	5.16453	7.2513	0.0126388	0.114656
DCAF16	0.214314	5.31005	4.79834	0.0383146	0.193392
TACSTD2	0.214221	10.1947	4.93453	0.0358921	0.18645
TDRD3	0.214091	4.51905	4.94178	0.0357681	0.186355
MED13L	0.213873	6.79913	5.89052	0.0229976	0.152747
CANX	0.213611	9.6702	6.84595	0.0150474	0.124682
USP8	0.212929	7.13522	5.48845	0.0276571	0.167016
CCNT1	0.212117	4.31722	4.95595	0.035527	0.185564
MAP3K1	0.212041	5.57277	5.32109	0.0298986	0.172053
EDARADD	0.21174	6.02036	7.04352	0.0138156	0.119595
ADAM10	0.211459	7.51306	5.34815	0.0295229	0.171508
CRSP8P	0.211218	3.57964	4.83487	0.0376473	0.191424
CTNNB1	0.210936	9.17623	6.16873	0.0202849	0.142521
GFM1	0.210754	6.52391	6.00466	0.0218388	0.14838
GPATCH8	0.210249	6.29851	5.09682	0.0332263	0.180049
ATXN1L	0.209739	6.70438	9.58945	0.00488274	0.0740132
FOXP1	0.209717	5.09073	5.29372	0.0302841	0.172743
ZBTB38	0.209688	6.28268	5.72898	0.0247558	0.158768
DROSHA	0.209642	6.1766	10.5588	0.0033719	0.0636512
TMEM57	0.209392	5.56697	7.41182	0.0118053	0.111113
ARID1A	0.209289	6.89158	5.27014	0.0306206	0.173337
PUM1	0.208469	7.20385	7.40474	0.0118408	0.111234
DNAJC2	0.208465	5.29224	5.2005	0.0316391	0.176062
RNASEH1	0.208148	4.39153	6.85176	0.0150095	0.124573
NUP107	0.207681	6.11048	5.04257	0.0340921	0.182158
SBF2	0.207371	6.60169	7.15431	0.0131738	0.117336
CNOT2	0.207192	6.50755	6.09466	0.0209708	0.145199
NOP14	0.207015	5.53047	8.03686	0.00909074	0.0985664
PDLIM1	0.206749	9.06579	8.14267	0.00870316	0.0968895
EYA1	0.206455	4.33753	6.8792	0.0148319	0.124357
COPA	0.206386	8.34551	9.45018	0.00515503	0.0755369
CCNI	0.205809	7.42518	5.12652	0.0327628	0.178731
TNRC6A	0.205681	6.01923	6.34482	0.0187521	0.137509
SPTY2D1	0.205492	5.72554	7.22141	0.0128011	0.115561
TMEM69	0.204977	5.4497	5.20712	0.0315408	0.175774
STIM2	0.204876	6.7466	5.74242	0.024604	0.158062
NDEL1	0.204415	5.79917	5.23227	0.0311699	0.174544
IMMT	0.20428	7.41185	5.23265	0.0311643	0.174544
MCMBP	0.203964	6.67138	5.26507	0.0306936	0.173384
UPF2	0.203844	6.50735	6.46005	0.0178186	0.133894
EIF3M	0.203377	7.1219	4.9207	0.0361303	0.187314
LAMC1	0.203166	7.27889	4.93396	0.0359019	0.18645
SAFB	0.202958	6.08762	7.54537	0.0111579	0.108443
PABPC1	0.202673	10.4937	5.60738	0.0261779	0.163241
ISG20L2	0.202437	5.81059	6.37753	0.0184817	0.136373
RBPMS	0.201955	5.87314	7.41912	0.0117689	0.110977
SENP1	0.201856	5.42669	5.15929	0.0322597	0.177535
PPIL1	0.201627	5.76155	8.20769	0.008474	0.0962278
LONP2	0.201344	6.53884	10.2807	0.00374487	0.0659289
DHX8	0.201207	6.85352	7.08214	0.013588	0.118852
CCDC43	0.201078	5.22093	4.94573	0.0357007	0.186218
RSU1	0.200895	6.74854	9.69066	0.00469473	0.0725449
SF1	0.200851	7.16241	7.07553	0.0136267	0.118983
AK2	0.200821	7.02943	8.47268	0.00760631	0.0917925
SPG11	0.200621	7.12304	5.29693	0.0302386	0.172742
XRCC6	0.200591	8.73837	6.97992	0.0141996	0.120908
ABCF1	0.2002	6.42277	7.71869	0.0103752	0.104214
DHX33	0.199892	4.91842	8.41921	0.00777322	0.0930448
ZNF160	0.199664	4.79848	6.57224	0.0169589	0.131104
PCF11	0.19949	5.97751	4.74654	0.0392837	0.195591
RBM12	0.199118	6.29853	5.15591	0.0323112	0.177535
APBB2	0.198946	4.72805	6.65761	0.0163353	0.128945
HSD17B4	0.198098	7.82428	4.83426	0.0376585	0.191424
DCLRE1B	0.197541	3.90483	6.72434	0.0158656	0.127474
TARDBP	0.197406	7.48135	5.32556	0.0298361	0.171955
OLA1	0.197396	6.6976	5.37892	0.029102	0.170807
SMARCD1	0.197332	6.58878	6.87162	0.0148807	0.124357
GTPBP4	0.197298	6.33684	6.3968	0.0183245	0.13581
FAM175B	0.197106	5.15953	5.31634	0.0299651	0.17214
FBXO38	0.196964	6.1748	7.53882	0.0111887	0.108443
NUP214	0.196892	6.16434	5.6043	0.0262151	0.163241
EXOC2	0.196384	5.37043	4.90635	0.036379	0.188151
SF3A1	0.196223	7.1763	7.64573	0.010697	0.106004
PSMB2	0.195932	6.88277	6.7872	0.0154367	0.125786
TRA2B	0.195704	7.06357	7.25622	0.0126124	0.114566
MECOM	0.195374	7.63107	5.61491	0.0260872	0.163241
NOL4L	0.195224	4.89507	6.8397	0.0150883	0.124884
VPS53	0.194771	5.75503	7.56173	0.0110813	0.108141
CREB3L2	0.194479	6.54001	7.02432	0.0139303	0.119854
PWP1	0.194275	6.13123	6.82365	0.0151939	0.124965
PROSC	0.194	5.61957	5.28777	0.0303686	0.172838
RRP1B	0.193664	5.55773	5.31734	0.0299511	0.172125
EMC1	0.191992	5.9299	7.51621	0.0112958	0.109037
TP53BP2	0.191586	6.11573	7.25957	0.0125944	0.114497
HADHA	0.19156	8.27252	5.5329	0.0270936	0.166003
CDR2	0.191297	4.19075	4.89514	0.0365747	0.188534
SNAP29	0.1909	6.27029	9.39644	0.0052645	0.0759829
SH3RF1	0.190497	5.74596	9.39682	0.00526371	0.0759829
INO80	0.19039	6.04085	10.4848	0.00346704	0.0642231
VPS36	0.19034	6.24005	5.4736	0.0278482	0.167393
PHLPP1	0.190182	5.20056	6.53779	0.0172179	0.132015
STAM	0.189945	5.75648	6.9552	0.0143519	0.121589
POGK	0.189921	5.63494	5.30946	0.0300618	0.172236
HNRNPH1	0.189772	7.65237	4.89162	0.0366365	0.188534
LRRFIP1	0.187639	7.94926	6.53262	0.0172571	0.132139
RAB8A	0.187572	5.97126	4.70556	0.0400696	0.197235
CLINT1	0.187558	8.61442	5.00318	0.0347365	0.183482
INTS4	0.187451	4.65107	7.75506	0.0102187	0.103227
RSF1	0.187189	5.8641	4.75619	0.0391011	0.195283
KAT7	0.187063	5.78072	6.17729	0.0202073	0.142357
RNF168	0.186455	4.64999	5.18468	0.0318757	0.176711
RBMX	0.186391	7.50341	7.72629	0.0103422	0.104022
TRIM44	0.186215	7.12488	5.28777	0.0303686	0.172838
TERF2	0.186138	4.8407	8.8317	0.00658247	0.0853741
CAST	0.186034	9.40784	5.86677	0.0232471	0.15346
RBM22	0.185872	6.01359	5.88405	0.0230653	0.152861
NDE1	0.18586	5.13292	4.99499	0.034872	0.183821
TERF2IP	0.185073	6.0227	5.24551	0.0309767	0.174043
NCOR1	0.184193	7.42484	5.12356	0.0328087	0.178749
ARFGEF2	0.18417	6.89574	5.89788	0.0229208	0.15264
CRKL	0.184038	6.79614	5.0114	0.0346009	0.18325
CDC123	0.183759	6.50573	6.8184	0.0152286	0.124965
ZNF317	0.183586	5.27502	6.07299	0.0211762	0.14602
RSL1D1	0.183524	7.16422	4.96427	0.0353862	0.185191
CSNK2A2	0.183155	5.23037	5.0161	0.0345235	0.183173
ANP32A	0.182971	6.88815	7.48722	0.0114349	0.109547
POLR3A	0.182952	5.31601	6.17531	0.0202252	0.142357
SMARCC1	0.182581	7.6526	6.21743	0.0198476	0.141294
ACOX1	0.182469	6.35286	4.68831	0.0404058	0.197851
TFG	0.182243	7.21133	4.73984	0.039411	0.195779
WWTR1	0.18219	6.05384	6.8684	0.0149015	0.124357
PODXL	0.181865	7.54008	4.95962	0.0354649	0.185328
DOCK9	0.181467	7.43392	5.05082	0.0339588	0.1818
EIF3A	0.181015	8.74878	7.32762	0.0122347	0.112969
EIF1AD	0.17948	4.59511	7.72275	0.0103576	0.104107
LIN54	0.179006	4.37997	4.70135	0.0401513	0.197255
RFFL	0.178896	5.36393	8.49574	0.00753555	0.0915976
LARP4B	0.178826	6.73468	8.19299	0.00852525	0.0963493
VCP	0.178554	9.48619	4.86961	0.037025	0.189624
KPNA6	0.178522	7.04144	6.97096	0.0142546	0.121172
TTPAL	0.177998	5.20642	5.3563	0.0294108	0.171368
SS18	0.177686	7.15208	5.54589	0.0269314	0.165144
CSTF2T	0.177551	5.73179	6.44831	0.0179114	0.134331
ALPK1	0.177482	5.97116	5.01833	0.034487	0.183173
DDX24	0.17733	8.11524	6.26873	0.0193981	0.13992
PRDM4	0.177297	5.95	5.91106	0.0227841	0.152335
UTP11	0.177002	5.63475	4.97385	0.035225	0.18465
COPG1	0.176981	7.69433	5.41909	0.0285625	0.168903
EI24	0.176366	7.88572	4.66384	0.040888	0.198868
RPRD1B	0.175761	5.82152	6.545	0.0171633	0.131731
PRKAB1	0.175656	6.27323	8.01375	0.00917787	0.0985664
THRAP3	0.17522	7.84232	6.46742	0.0177606	0.133732
FUBP3	0.173235	6.21394	7.43662	0.011682	0.110652
UBE2L3	0.173159	7.02188	5.52005	0.0272552	0.16605
ALAS1	0.171953	6.83981	5.67578	0.0253671	0.160671
PITRM1	0.171036	6.65104	7.51109	0.0113203	0.109133
STAMBP	0.170281	5.66605	6.47428	0.0177069	0.133527
CHD2	0.168798	7.65154	6.25886	0.0194837	0.140136
BTRC	0.168689	5.85069	5.15278	0.032359	0.17771
KCTD10	0.168166	6.27503	7.85561	0.00979948	0.100938
XRN2	0.166919	7.58677	6.18863	0.020105	0.142357
RFWD3	0.166253	5.83836	5.06684	0.0337016	0.181259
UTP3	0.164374	5.8485	5.0628	0.0337664	0.181478
SRSF4	0.163623	6.00448	5.68576	0.0252512	0.160378
FNBP1	0.163061	5.14757	4.97804	0.0351548	0.184538
TCEB3	0.163025	6.4623	6.08713	0.0210419	0.145386
EWSR1	0.162968	7.89932	6.47995	0.0176626	0.133411
CTR9	0.162359	6.88447	4.86279	0.0371463	0.189651
SETD5	0.161631	7.37877	6.25891	0.0194833	0.140136
SIN3A	0.160367	7.27485	5.58669	0.0264287	0.163858
IRF6	0.160116	7.27363	4.84338	0.0374939	0.191038
ARF3	0.159852	8.47845	6.00314	0.0218538	0.148415
TOB1	0.159807	6.07309	5.13213	0.032676	0.178497
DHTKD1	0.15963	5.44715	4.93044	0.0359624	0.186636
DCAF7	0.159537	7.78004	5.3494	0.0295056	0.171508
WSB2	0.159342	6.47764	5.30896	0.0300688	0.172236
DOCK1	0.157936	6.43005	6.303	0.0191042	0.138929
CHD8	0.156545	7.11372	5.15693	0.0322956	0.177535
SRPRA	0.155951	7.50086	5.97686	0.0221149	0.149443
ACIN1	0.15586	7.31077	5.00346	0.0347317	0.183482
WDR33	0.155367	6.37853	8.8571	0.00651596	0.084748
UBIAD1	0.155125	4.43909	5.29693	0.0302386	0.172742
FBXO21	0.154502	6.13814	5.07335	0.0335978	0.181087
ABCF2	0.154038	6.41732	6.76768	0.0155685	0.126217
DDX19A	0.153338	5.61795	4.6869	0.0404335	0.197851
OSBP	0.151828	7.55434	5.07501	0.0335714	0.181013
PMM2	0.15146	6.08083	5.25477	0.0308423	0.173633
INTS9	0.150942	4.73644	4.69834	0.04021	0.197402
SNX9	0.150386	5.93936	7.57318	0.011028	0.107936
QRICH1	0.14923	6.64834	7.04051	0.0138335	0.119682
METTL16	0.148917	5.82003	6.188	0.0201106	0.142357
TNFAIP1	0.146862	6.27506	5.42595	0.0284715	0.168791
FBXW2	0.145867	6.92212	4.76074	0.0390153	0.195038
FAM120A	0.145288	7.69268	5.05776	0.033847	0.181604
AGO1	0.143987	5.72195	5.56167	0.0267357	0.164949
STAU1	0.143904	7.55231	5.42416	0.0284953	0.168791
VAPB	0.139629	6.26376	4.70487	0.0400831	0.197235
EXOSC10	0.130477	6.64964	4.81004	0.0380995	0.192564
CPSF6	0.129627	6.36894	5.15835	0.032274	0.177535
TGOLN2	0.128397	7.94558	4.64543	0.041255	0.199944
ZDHHC9	0.12375	5.93193	5.26719	0.0306631	0.173379
UBE2G2	0.119886	6.00125	5.40124	0.0288008	0.169814
USP30	-0.141377	4.56764	5.59729	0.0262999	0.163395
METTL17	-0.147892	5.34968	5.00343	0.0347322	0.183482
LIMK2	-0.152253	8.02453	5.90188	0.0228792	0.15257
SUN1	-0.153273	7.14811	5.74844	0.0245363	0.157851
MRPL18	-0.155727	5.92283	6.06902	0.0212141	0.146042
SEPHS1	-0.15904	5.92318	5.59482	0.0263298	0.163446
GATB	-0.162375	4.67411	5.23585	0.0311175	0.17451
ZDHHC4	-0.165159	5.46014	4.95274	0.0355815	0.185745
NIT2	-0.166158	5.73448	4.86607	0.0370878	0.189624
APMAP	-0.167332	6.59012	5.86698	0.023245	0.15346
COG4	-0.167503	6.04621	5.37555	0.0291478	0.170807
DCAF8	-0.168915	6.95313	7.95712	0.00939534	0.0995799
SSU72	-0.170568	6.04826	6.78159	0.0154744	0.125815
IVD	-0.172	6.04184	5.107	0.0330665	0.179506
B4GALT4	-0.172363	6.88316	4.87688	0.0368961	0.189212
ZNF229	-0.173242	4.78005	4.77003	0.0388409	0.194552
RRAGA	-0.173276	6.4285	6.18205	0.0201642	0.142357
WIPI2	-0.174769	6.29617	4.70995	0.0399845	0.197124
SEPHS2	-0.175052	6.58984	6.39005	0.0183794	0.135893
PYGO2	-0.175217	5.33903	6.67987	0.016177	0.128337
SLC22A5	-0.17579	4.22786	5.11678	0.0329139	0.179064
HEXA	-0.180685	6.73644	4.82855	0.0377619	0.191692
ERCC3	-0.180858	6.60067	9.7863	0.00452434	0.0714808
MSL3	-0.180974	5.30055	6.62627	0.0165613	0.129749
TBC1D7	-0.18215	4.93875	4.74007	0.0394066	0.195779
CIAO1	-0.18333	6.68965	14.5014	0.000840981	0.0359342
ASB1	-0.184969	5.00042	6.61584	0.0166372	0.130006
ZNF552	-0.185447	5.05678	5.00166	0.0347615	0.183482
PRPSAP1	-0.187101	5.82039	8.47462	0.00760035	0.0917925
TPRG1L	-0.187293	6.51654	7.67129	0.010583	0.105321
MSI2	-0.189477	5.96845	5.60038	0.0262625	0.163241
SRP14	-0.191981	7.83915	9.0619	0.00600599	0.0811281
TFDP1	-0.192312	6.76547	8.03206	0.00910878	0.0985664
BOD1	-0.194272	5.1677	6.79103	0.015411	0.125786
SLC25A38	-0.19442	5.26222	8.55848	0.00734664	0.0904667
SMYD4	-0.194728	4.42326	7.13876	0.0132619	0.117653
ATP9B	-0.194736	4.23713	5.54907	0.0268918	0.165135
AFAP1L1	-0.195955	4.21862	5.3204	0.0299082	0.172053
ACP6	-0.196434	4.70593	5.52315	0.0272161	0.166043
ARPC5L	-0.197685	5.89202	6.84093	0.0150802	0.124884
NIT1	-0.19864	4.85138	4.95551	0.0355345	0.185564
ATP5L	-0.199731	7.62189	6.17646	0.0202148	0.142357
SERPINB6	-0.20003	7.15429	5.13625	0.0326125	0.178453
MSANTD3	-0.201612	4.08936	4.9155	0.0362201	0.187702
UST	-0.20291	4.64132	6.70645	0.0159901	0.127929
IP6K2	-0.202951	6.22246	11.327	0.00253665	0.0570478
LPIN2	-0.203012	4.51633	6.6166	0.0166316	0.130006
SASH1	-0.203059	5.84544	4.93809	0.0358312	0.186387
DCUN1D2	-0.203772	3.39032	5.65367	0.0256261	0.161603
LRRC28	-0.204935	4.31835	7.28143	0.0124776	0.114097
SNF8	-0.205305	5.64714	6.60331	0.0167289	0.130251
NAA40	-0.205827	5.59499	5.41909	0.0285625	0.168903
CALCOCO1	-0.205996	6.5607	6.25481	0.019519	0.140256
SH3PXD2A	-0.206744	7.25432	9.85133	0.00441236	0.0710881
RING1	-0.206899	5.11172	4.67723	0.0406234	0.19836
GBAS	-0.207189	6.81699	5.49988	0.027511	0.166605
TMUB2	-0.207577	4.71221	5.80693	0.0238894	0.155859
CYB561D1	-0.207862	5.21375	9.10236	0.00591053	0.0806064
OSER1	-0.208072	5.38633	6.36227	0.0186073	0.136698
ABHD15	-0.208168	4.20381	4.87885	0.0368612	0.189155
PBLD	-0.208252	4.32569	7.02964	0.0138984	0.119831
EMC3	-0.210221	6.58931	7.368	0.0120267	0.111885
ABCB10	-0.210252	4.94835	8.06471	0.00898691	0.0980074
EIF2B4	-0.211408	5.17692	5.21832	0.0313751	0.175368
ANAPC5	-0.212003	7.24262	10.3328	0.00367173	0.065291
ABCC5	-0.212184	6.32842	4.82228	0.037876	0.191819
SUGP2	-0.214001	5.90163	9.93453	0.00427349	0.0699219
MFSD4A	-0.214196	6.07104	5.95631	0.0223215	0.150307
HAX1	-0.214993	6.2407	6.00635	0.0218222	0.148334
PGRMC1	-0.215048	6.85397	4.72927	0.0396127	0.196206
NECAP2	-0.2152	6.09639	6.4821	0.0176459	0.133411
MRPS25	-0.215938	5.00923	9.36618	0.00532727	0.0766338
VOPP1	-0.216101	4.54956	5.29446	0.0302736	0.172743
KIAA0141	-0.216678	5.5612	6.11624	0.0207683	0.144555
RPIA	-0.217454	4.95233	6.3421	0.0187748	0.137527
SEC61B	-0.217716	5.83324	5.31904	0.0299273	0.172053
DERA	-0.218117	5.89051	5.90183	0.0228797	0.15257
DEXI	-0.218123	3.54916	5.35791	0.0293886	0.171305
NAXE	-0.218216	5.38716	4.66813	0.040803	0.198624
AKR1B1	-0.218438	5.2562	5.46634	0.0279422	0.167598
MRFAP1L1	-0.219162	6.44761	9.58585	0.00488958	0.0740401
PCMTD2	-0.219201	5.86821	4.84155	0.0375268	0.191077
SIRT3	-0.219543	4.10135	6.22539	0.0197771	0.141066
ICMT	-0.219619	7.09961	16.9096	0.000389017	0.0258844
AMFR	-0.22075	6.40189	10.7392	0.00315179	0.0619004
ZSWIM3	-0.220776	2.58429	4.97897	0.0351392	0.184521
TM9SF1	-0.220878	6.83604	8.65953	0.00705323	0.088294
RRP8	-0.221333	3.54119	5.13839	0.0325795	0.17844
TLCD2	-0.221607	4.99865	5.7044	0.0250362	0.159692
NCBP2-AS2	-0.222834	3.95134	4.64586	0.0412465	0.199944
MTCH1	-0.222987	7.05253	6.50409	0.0174755	0.132585
TRMT61B	-0.223313	3.44194	6.41354	0.0181891	0.135548
TMEM59	-0.223472	8.95387	5.05953	0.0338187	0.181565
CASP9	-0.223591	4.02395	7.37186	0.012007	0.111885
GNL1	-0.225222	5.95023	8.00244	0.00922088	0.098839
TMPRSS4	-0.225941	8.92777	6.64215	0.0164463	0.129183
NBPF3	-0.226361	4.08589	6.52877	0.0172865	0.132139
EMC8	-0.226581	4.71394	7.17134	0.0130781	0.11669
NDUFC1	-0.226716	5.01185	5.15817	0.0322767	0.177535
SETD4	-0.226718	4.30899	8.73944	0.00683029	0.0866529
MRPL21	-0.227495	5.31221	5.03996	0.0341342	0.182158
PPIE	-0.2278	5.73343	7.37862	0.0119726	0.111851
IGBP1	-0.228564	6.4966	7.77961	0.0101146	0.102621
ZSCAN31	-0.229078	5.57802	5.28727	0.0303758	0.172838
SEMA4D	-0.229211	3.7866	5.41064	0.028675	0.169303
SNX25	-0.231931	4.23334	5.98866	0.0219973	0.148973
UBAC2	-0.232408	6.0882	13.5752	0.00114779	0.0390274
CAT	-0.23271	7.31197	5.18943	0.0318045	0.176598
CTNNBIP1	-0.232824	6.2672	5.33448	0.0297121	0.171666
SLC22A23	-0.233269	6.17999	7.63723	0.0107352	0.106275
CTNS	-0.233773	4.47545	4.81064	0.0380885	0.192564
FAM173B	-0.233921	4.08727	5.23446	0.0311378	0.174544
PDRG1	-0.234042	4.49146	6.03936	0.0214995	0.147134
SLC35E2B	-0.234743	5.42705	6.89946	0.0147022	0.123669
AKR1A1	-0.235105	7.44869	5.31329	0.0300079	0.172174
PRDX3	-0.235648	7.34478	5.99879	0.0218968	0.148573
HINFP	-0.235878	4.05599	7.20933	0.0128673	0.115561
CPNE2	-0.236031	6.03558	5.07614	0.0335534	0.181013
CLN8	-0.236051	4.65172	5.89866	0.0229127	0.15264
ANGEL1	-0.237325	4.28209	8.20909	0.00846915	0.0962278
SARAF	-0.237399	8.35914	7.11713	0.0133855	0.118176
FRAT2	-0.237415	4.91431	10.0654	0.00406463	0.0684933
DTNBP1	-0.238678	3.98406	4.6552	0.0410599	0.199319
NDUFB9	-0.239209	6.50779	5.4817	0.0277438	0.167138
LYPLA1	-0.23982	6.1165	4.74529	0.0393073	0.195591
MDFIC	-0.239833	4.68162	6.65338	0.0163656	0.128945
MTERF4	-0.240645	5.01506	10.1308	0.00396445	0.0678604
PXMP4	-0.241215	4.85958	6.95864	0.0143306	0.121497
HHAT	-0.241779	4.29751	5.04559	0.0340432	0.182058
RNMTL1	-0.242405	3.56114	5.61681	0.0260644	0.163241
ANKZF1	-0.24247	5.1345	5.54955	0.0268859	0.165135
LAYN	-0.243051	4.74683	5.04197	0.0341017	0.182158
FLOT1	-0.243057	6.2439	5.22581	0.0312647	0.175011
PIK3IP1	-0.243619	6.99393	7.94814	0.00943035	0.0995799
MRPL49	-0.24386	6.37576	7.03839	0.0138461	0.119722
DNAJC30	-0.24482	3.48857	4.97056	0.0352804	0.184829
MRPS7	-0.245194	5.95986	6.49969	0.0175095	0.132701
OTUD3	-0.245225	3.22592	6.38535	0.0184178	0.1361
OSGEP	-0.245321	4.33332	7.8396	0.00986495	0.101245
RNF130	-0.246151	6.36459	7.85146	0.00981638	0.100938
LSM14B	-0.246812	5.07694	8.76181	0.00676926	0.0864368
YPEL5	-0.247151	7.17658	5.7723	0.0242701	0.157255
COX7C	-0.247317	8.05821	6.27521	0.0193422	0.139784
ANKRD10	-0.247322	5.12434	7.02964	0.0138984	0.119831
MTG1	-0.248486	4.32366	4.86032	0.0371902	0.189811
MRPS14	-0.248655	4.36315	7.48064	0.0114667	0.109634
TWSG1	-0.248923	5.68856	5.33491	0.029706	0.171666
TP53I3	-0.249244	5.55123	7.06291	0.0137008	0.119161
CD59	-0.249644	9.80657	5.75648	0.0244463	0.15772
RNF113A	-0.24968	3.88054	5.47325	0.0278527	0.167393
ZSCAN16	-0.249795	3.56034	6.7691	0.0155589	0.126217
SLC31A2	-0.249907	4.8607	5.05115	0.0339535	0.1818
MTHFS	-0.250257	4.07965	9.80918	0.0044846	0.0712405
SSR2	-0.25044	7.68946	6.97174	0.0142498	0.121172
ICT1	-0.250445	4.97243	8.19266	0.00852637	0.0963493
ZNF226	-0.250561	4.76099	9.506	0.00504394	0.0748866
TMEM251	-0.250784	3.66777	6.08989	0.0210158	0.145339
TIMMDC1	-0.251344	6.4493	8.90666	0.00638835	0.0835991
TMEM216	-0.251359	4.58757	5.85841	0.0233357	0.153708
AXIN2	-0.251576	4.78591	4.74583	0.0392971	0.195591
GPX2	-0.251773	6.59913	5.16683	0.0321452	0.177348
MIEN1	-0.252162	5.1429	6.37011	0.0185427	0.136489
TPST2	-0.252544	3.68352	8.09214	0.00888592	0.0977623
PGPEP1	-0.252664	5.41959	8.28545	0.00820863	0.0949699
NET1	-0.252755	8.21679	6.34284	0.0187686	0.137527
MRGBP	-0.252849	3.56175	5.73573	0.0246795	0.15848
MBTPS1	-0.253048	7.53001	12.7441	0.00152872	0.0459742
PEX26	-0.253165	4.52932	9.03416	0.00607245	0.0816067
EXD2	-0.254466	5.90959	10.1721	0.00390251	0.0672202
MRPL57	-0.254929	4.45884	9.20482	0.00567609	0.0789061
TXNDC15	-0.255071	4.85057	8.43838	0.00771292	0.0925612
TMEM206	-0.255787	3.45937	5.28174	0.0304545	0.173042
NXPE3	-0.256089	3.46839	8.60834	0.00720021	0.0893076
NDUFS3	-0.256159	6.60896	6.65472	0.016356	0.128945
PGAM5	-0.256354	4.62699	4.88961	0.0366717	0.188588
ISCA2	-0.256538	4.53287	6.10674	0.0208572	0.14474
PCID2	-0.256829	5.00588	12.3758	0.00173992	0.0488246
PPIC	-0.257121	5.76497	6.88872	0.0147708	0.124093
TMEM40	-0.257213	5.27057	5.375	0.0291552	0.170807
SPIN4	-0.258163	3.96005	4.91	0.0363156	0.187952
ERP29	-0.258343	6.5731	6.64587	0.0164196	0.12904
CARS2	-0.258402	3.90841	8.24561	0.00834344	0.0956704
ZFAND2A	-0.258889	3.27141	5.9384	0.0225034	0.15106
PSMD4	-0.258895	6.94197	7.38599	0.0119353	0.11164
HMGN3	-0.258929	7.01741	7.03359	0.0138748	0.119764
BSPRY	-0.259615	5.48086	6.02661	0.0216235	0.147715
ERMAP	-0.260463	5.21057	9.86591	0.00438767	0.0708185
ANXA9	-0.262046	3.47588	5.06044	0.0338041	0.181551
SLC22A15	-0.262114	2.60272	4.91297	0.036264	0.187749
GSTZ1	-0.262243	4.81237	4.82678	0.037794	0.191703
ZNF133	-0.262474	3.57328	6.28243	0.0192801	0.139535
VAT1	-0.262724	5.84513	5.55254	0.0268487	0.165135
P4HA2	-0.262794	5.20811	7.86952	0.00974297	0.100677
CKLF	-0.262831	3.61279	5.33003	0.0297739	0.171783
BDH1	-0.262938	5.04007	4.70393	0.0401013	0.197235
PRR5L	-0.263271	4.76865	7.13876	0.0132619	0.117653
FARS2	-0.263376	4.60876	5.74813	0.0245398	0.157851
DAGLB	-0.263678	3.83035	6.16048	0.0203601	0.142725
ZNF79	-0.264195	2.84652	8.31467	0.00811127	0.0946336
RAB15	-0.264292	4.80626	4.93964	0.0358047	0.186355
POMT2	-0.264341	4.4127	6.9513	0.0143761	0.121657
MLYCD	-0.264752	3.71718	9.82632	0.00445508	0.0711848
TPD52L1	-0.264769	5.61123	8.19377	0.0085225	0.0963493
BICD2	-0.265131	5.56051	7.33532	0.0121948	0.112907
MRPL33	-0.265212	5.75466	5.21096	0.0314837	0.175715
IL20RA	-0.265253	5.4846	8.50932	0.00749422	0.0913533
GFM2	-0.265316	7.17107	5.61374	0.0261012	0.163241
MANBA	-0.265394	4.85563	6.09358	0.0209809	0.145199
TMEM14C	-0.266301	6.44637	5.69432	0.0251522	0.160153
WDR61	-0.266595	6.35465	7.06049	0.0137151	0.119183
WDR73	-0.266622	5.33128	4.84388	0.0374848	0.191038
CNNM3	-0.267211	4.50796	6.10622	0.020862	0.14474
MED18	-0.267692	4.52522	9.83429	0.00444141	0.0711804
CTSB	-0.268786	10.1813	6.69584	0.0160644	0.128184
MRPL20	-0.270063	5.69257	6.40698	0.018242	0.135548
COMMD1	-0.270153	4.67718	6.24203	0.0196306	0.140457
EEF1A1	-0.27045	10.7476	6.57141	0.016965	0.131104
CHST14	-0.270525	3.50524	5.20417	0.0315845	0.175952
BTN2A2	-0.270611	4.48292	10.5005	0.00344659	0.0641068
SNX17	-0.270636	6.76394	9.22951	0.00562112	0.0785528
RNF122	-0.271667	2.20955	5.3503	0.0294933	0.171508
FKBP1B	-0.271857	3.1187	5.37329	0.0291785	0.170872
BNIP3L	-0.271952	6.37583	4.6731	0.0407048	0.198532
BABAM1	-0.272047	5.63363	4.91494	0.0362299	0.187702
MRPS6	-0.272111	5.13271	10.5853	0.00333847	0.06334
BIK	-0.272441	3.98703	4.86353	0.0371329	0.189651
DBI	-0.272459	7.96865	7.76598	0.0101722	0.10294
POLR3K	-0.27252	4.10842	5.91137	0.0227809	0.152335
SLC25A20	-0.272531	4.87024	11.2382	0.00262055	0.0575242
SUMF2	-0.273333	6.87257	7.94385	0.00944713	0.0995799
CD99L2	-0.273384	4.83618	9.78262	0.00453077	0.0714808
ECHDC2	-0.273473	4.12834	6.78997	0.0154181	0.125786
PEX5	-0.273531	5.33473	11.4186	0.00245317	0.0560294
TMCO3	-0.274037	6.19833	17.2714	0.000347986	0.0252808
COA4	-0.274115	5.14513	6.79823	0.0153628	0.125572
ASB13	-0.274535	4.48925	6.51924	0.0173592	0.132426
REXO4	-0.274978	4.52094	7.23899	0.0127054	0.114957
NSMCE3	-0.275039	4.30324	6.82976	0.0151536	0.124945
THNSL2	-0.275107	4.30912	5.02292	0.0344118	0.182929
SNAP47	-0.275688	4.18628	7.89187	0.00965295	0.100209
DCTN3	-0.27569	5.29663	5.46123	0.0280086	0.167929
UPF3A	-0.275752	4.83089	14.681	0.000792533	0.0352946
WBP1L	-0.276794	6.23885	14.2975	0.000899919	0.035942
NME6	-0.277141	3.67617	4.90915	0.0363303	0.187964
NGRN	-0.277296	7.48372	9.77014	0.00455266	0.0715724
SNHG18	-0.278188	3.22882	10.0839	0.00403597	0.0684618
FAM219B	-0.279302	5.99817	11.129	0.00272776	0.0587462
CD2BP2	-0.279699	6.47862	7.32851	0.0122301	0.112969
MUM1	-0.279939	3.80533	5.51587	0.027308	0.166163
ATRAID	-0.280204	6.73253	6.80734	0.015302	0.125211
RSAD1	-0.280563	4.60565	8.88113	0.00645374	0.0842352
CKS2	-0.280604	4.39117	5.25461	0.0308446	0.173633
TSPAN31	-0.281135	5.32891	8.21141	0.00846109	0.0962278
TMEM177	-0.281232	3.16064	6.81171	0.0152729	0.125109
CCDC127	-0.282042	3.57655	12.4589	0.00168959	0.0484939
COA3	-0.282086	5.82516	7.96672	0.00935808	0.0994009
CD9	-0.282115	9.29145	11.1788	0.00267828	0.0584207
DUSP10	-0.282863	4.32336	6.54768	0.0171431	0.131709
EIF2D	-0.282928	6.09378	8.76149	0.00677015	0.0864368
BEX2	-0.282945	3.32654	5.55551	0.026812	0.165135
SCCPDH	-0.28303	6.35616	5.22348	0.0312989	0.175072
PSMB5	-0.283064	7.27148	10.5863	0.00333733	0.06334
ZNF627	-0.283459	4.8792	4.92269	0.0360958	0.1872
LUC7L	-0.283542	3.86318	5.84411	0.0234881	0.154443
GMPR2	-0.284041	6.6708	8.88041	0.0064556	0.0842352
GLRB	-0.284516	2.61731	5.0331	0.0342457	0.18243
H1F0	-0.28461	6.72142	7.42468	0.0117412	0.110855
SLC41A3	-0.285238	5.82241	10.9211	0.00294559	0.0603001
PYCR2	-0.286232	5.72289	4.73678	0.0394693	0.195892
COX6A1	-0.286497	7.23174	6.71458	0.0159334	0.127756
BANF1	-0.286716	5.97259	6.45488	0.0178594	0.134074
NIN	-0.287075	6.63301	8.17208	0.00859867	0.0965161
NUDT2	-0.287317	4.60809	4.9938	0.0348918	0.183843
RPUSD2	-0.289075	3.30578	4.96408	0.0353895	0.185191
PSMD9	-0.289557	5.54699	7.59924	0.0109078	0.107488
RGCC	-0.289945	4.95177	5.60022	0.0262644	0.163241
RAB6B	-0.29048	2.83595	6.39303	0.0183552	0.135837
BLVRA	-0.291249	5.69012	9.16838	0.00575826	0.079318
KIF1C	-0.291536	7.74741	5.98005	0.0220831	0.149356
KANK2	-0.291548	4.28537	7.56856	0.0110495	0.108006
PHF7	-0.291647	3.74033	5.28386	0.0304243	0.172935
ANAPC16	-0.291988	6.8461	11.9409	0.00203116	0.0528252
TCEAL1	-0.292036	3.83666	8.28525	0.00820929	0.0949699
MED30	-0.292685	3.26967	4.82263	0.0378694	0.191819
GATS	-0.293416	5.19597	4.99127	0.0349339	0.183843
NDUFB10	-0.293463	5.72894	9.89179	0.00434422	0.0702944
MYL6	-0.293597	9.75134	4.66161	0.0409324	0.198994
PAGR1	-0.293607	4.27754	9.1221	0.00586454	0.0800515
STARD3NL	-0.29395	5.28449	5.7616	0.024389	0.157603
CTSL	-0.29457	6.09878	6.19036	0.0200894	0.142357
RMND5B	-0.294614	4.09851	7.6198	0.010814	0.106739
MRPL52	-0.295252	4.37714	5.26886	0.030639	0.173372
CADM4	-0.29554	5.14939	4.70518	0.0400769	0.197235
RXRB	-0.295617	5.34721	11.1304	0.00272642	0.0587462
ASAP3	-0.296184	4.89777	4.93188	0.0359378	0.186572
DNAJC17	-0.296305	3.74186	6.37972	0.0184638	0.136307
PPM1H	-0.296698	6.74774	15.5377	0.000599684	0.0309316
GGACT	-0.296741	1.8263	6.41684	0.0181625	0.135474
CCNDBP1	-0.297334	6.20617	12.7692	0.00151536	0.0456633
CDH26	-0.297951	6.04844	13.038	0.00138019	0.044182
NUDT4P1	-0.298364	4.31234	13.2316	0.001291	0.0429299
ABHD16A	-0.298643	5.43367	5.04065	0.0341231	0.182158
HSBP1	-0.299233	7.89569	10.5547	0.00337709	0.0636512
FOXRED1	-0.299271	4.89009	5.18936	0.0318056	0.176598
ZNF324B	-0.299353	2.19272	8.69171	0.00696251	0.0878137
CUTC	-0.299456	4.161	5.28586	0.0303958	0.172838
ZNF768	-0.299707	4.75437	7.93743	0.00947229	0.0995799
MRPL11	-0.300226	4.84939	5.39243	0.0289193	0.170166
TMEM50B	-0.300468	5.51944	6.06983	0.0212063	0.146042
ALDH2	-0.300493	7.29941	6.60104	0.0167456	0.130314
MUL1	-0.300636	5.18948	7.64854	0.0106844	0.106004
PHKG2	-0.300862	4.4951	5.91232	0.022771	0.152335
RNF181	-0.301013	5.89637	5.70281	0.0250544	0.159733
NPRL2	-0.301062	4.14099	6.66614	0.0162745	0.128751
ZSCAN2	-0.301756	2.91011	10.9955	0.0028655	0.0598706
ABLIM3	-0.301943	3.62456	6.04625	0.0214328	0.146811
RPL15	-0.302098	8.71415	8.02619	0.00913086	0.0985664
TMEM14B	-0.302416	5.83331	5.61819	0.0260478	0.16324
MGAT1	-0.302939	6.3918	5.23725	0.0310971	0.174502
PNMA1	-0.302942	6.06642	6.37483	0.0185039	0.136419
NAXD	-0.303194	5.10493	11.543	0.00234468	0.0551365
SCAMP5	-0.303267	3.85306	5.52966	0.0271343	0.166043
CDKN1B	-0.303472	4.55386	6.06329	0.0212689	0.146279
ILF3-AS1	-0.304178	3.5028	5.23385	0.0311468	0.174544
EMG1	-0.304227	5.29466	5.68009	0.0253169	0.160557
VAV3	-0.304359	7.00221	5.36284	0.0293211	0.171242
CDAN1	-0.304596	3.57593	6.46455	0.0177833	0.133815
FAM50A	-0.304702	4.94628	5.26	0.0307667	0.17352
SLC35B2	-0.305395	6.29665	9.89358	0.00434122	0.0702944
CBR3	-0.305881	3.31607	9.89626	0.00433676	0.0702944
ZNF396	-0.306114	3.70906	4.75325	0.0391566	0.195291
DHRS7B	-0.306681	5.4174	7.37933	0.011969	0.111851
MAN2A2	-0.306783	4.348	6.26407	0.0194385	0.139961
TBCA	-0.307088	6.18947	9.32344	0.00541731	0.0773748
LSM10	-0.307105	3.69658	5.12162	0.0328387	0.178848
MOCS1	-0.307273	3.03531	4.81826	0.0379491	0.192061
BCL2L1	-0.308006	7.52036	7.01676	0.0139757	0.119966
EIF3J-AS1	-0.308333	2.94497	7.74704	0.010253	0.1034
STK19	-0.309442	3.17561	4.96514	0.0353716	0.185191
TMEM220	-0.309771	3.08017	7.73731	0.0102947	0.103732
PEX11A	-0.310113	3.29442	5.50993	0.0273832	0.166311
PHYH	-0.310119	4.00745	12.3886	0.00173203	0.0487846
BCL7A	-0.310879	5.15391	5.13271	0.032667	0.178497
TAF6L	-0.311301	3.64632	5.71823	0.024878	0.159145
COX7A2L	-0.311366	6.31154	15.5345	0.000600316	0.0309316
HDHD3	-0.312329	4.10908	5.39985	0.0288195	0.169823
CYB561	-0.312925	6.92066	5.10198	0.0331452	0.179739
SUMF1	-0.313418	5.8278	19.3123	0.000189179	0.0198094
CYB5R1	-0.313547	6.90679	12.229	0.00183279	0.0500356
TSPAN15	-0.316439	5.66843	6.05885	0.0213114	0.146279
SMIM8	-0.316824	2.51162	5.69808	0.0251089	0.159945
COMMD3	-0.317626	5.53829	7.88344	0.00968682	0.100372
DHRS13	-0.318156	3.37776	6.11938	0.0207391	0.144555
ORMDL3	-0.318983	6.31647	13.8281	0.00105341	0.0378819
MRPL40	-0.319119	5.8932	5.06973	0.0336555	0.18114
ATG101	-0.319158	4.74748	4.6447	0.0412698	0.199952
NUDCD2	-0.319176	4.33287	7.9007	0.00961765	0.100136
SLC37A4	-0.319323	4.91084	7.00913	0.0140218	0.12002
HLA-DMB	-0.319624	5.85832	4.93491	0.0358857	0.18645
SCPEP1	-0.319886	7.97123	17.7196	0.000303546	0.0238813
2023-03-01	-0.319968	3.29349	5.49173	0.0276151	0.166896
CTSF	-0.320059	2.70187	5.27633	0.0305319	0.173221
CYFIP2	-0.320781	4.63622	6.93917	0.0144517	0.122092
HINT2	-0.320901	4.85694	6.95825	0.014333	0.121497
IRAK1BP1	-0.320914	2.3374	5.45347	0.0281097	0.168335
COA5	-0.321058	4.39046	5.29672	0.0302415	0.172742
FAM134B	-0.321149	3.07102	5.34986	0.0294993	0.171508
COX6C	-0.321278	7.4482	9.36492	0.0053299	0.0766338
HSBP1L1	-0.321436	4.1264	11.1088	0.00274818	0.0589336
RPL17	-0.321582	7.22159	8.1761	0.00858451	0.0965161
PEX2	-0.32227	6.19619	7.62705	0.0107812	0.106521
ABCB6	-0.322768	4.61848	6.65875	0.0163272	0.128945
OAZ2	-0.32281	6.09389	18.4602	0.00024305	0.0218413
KXD1	-0.322847	5.5572	5.44308	0.0282457	0.168487
ITPA	-0.32286	5.45931	7.26401	0.0125705	0.114497
ATP5I	-0.322996	6.40039	4.77585	0.0387321	0.194552
ZNF32	-0.32327	4.74804	5.08042	0.0334854	0.180869
CLGN	-0.32395	3.23249	4.84601	0.0374466	0.19099
WDR45	-0.324138	5.15557	9.97278	0.00421124	0.0696295
NTPCR	-0.324179	4.76965	12.1199	0.00190528	0.0514561
CMBL	-0.324184	4.00085	6.28348	0.019271	0.139535
ALPK3	-0.324567	3.57796	5.17614	0.0320043	0.177115
GALNT11	-0.324756	5.33186	19.788	0.000164866	0.0189731
RBM26-AS1	-0.325151	1.77299	4.77174	0.0388088	0.194552
PRMT2	-0.325306	6.16049	10.1102	0.00399567	0.0681612
KLHDC3	-0.325718	5.85778	10.0592	0.0040743	0.0685575
COX4I1	-0.325961	8.35037	7.85291	0.00981049	0.100938
DUSP22	-0.326285	4.66004	12.7724	0.0015137	0.0456633
DANCR	-0.327011	4.47141	6.40128	0.0182881	0.135607
TMEM218	-0.327235	4.17442	7.24679	0.0126632	0.114683
CENPBD1P1	-0.328053	5.54649	4.94523	0.0357092	0.186218
TMEM44	-0.328158	3.66326	11.6185	0.00228132	0.0543071
PDCD6	-0.328721	6.48642	17.2527	0.000349983	0.0252808
H2AFZ	-0.328862	7.20451	8.57383	0.00730121	0.0899808
SYT17	-0.329274	3.06477	5.60515	0.0262048	0.163241
SH3BP5L	-0.329588	5.28312	6.36017	0.0186247	0.136759
CSRP2	-0.329731	3.40145	5.98789	0.022005	0.148973
PEX10	-0.329767	3.07815	7.07123	0.0136519	0.119066
R3HCC1	-0.329909	4.33058	5.48231	0.0277359	0.167138
CCDC28A	-0.330063	5.09723	8.74891	0.00680439	0.0865425
RER1	-0.330063	6.89416	16.6736	0.000418597	0.0260666
CRIPT	-0.330412	3.86809	5.41155	0.028663	0.169303
SMIM11A	-0.33046	3.26746	8.6419	0.00710346	0.0885557
ATP6V1C2	-0.330759	3.38743	10.6679	0.0032368	0.0625594
CLTCL1	-0.331791	2.66482	6.88708	0.0147813	0.124112
FAM58A	-0.332212	3.19343	4.86716	0.0370684	0.189624
HMGCL	-0.332331	5.75751	17.5542	0.000319182	0.0239736
TRAPPC2B	-0.332444	3.24828	6.75029	0.015687	0.126778
ZBTB22	-0.332449	4.39059	9.2303	0.00561938	0.0785528
UNC119B	-0.332913	7.36862	6.69199	0.0160914	0.128242
MPLKIP	-0.333099	3.60625	10.9832	0.00287863	0.0598706
TRMT112	-0.333167	5.13265	6.10183	0.0209032	0.144959
CTSH	-0.33352	8.56278	9.34533	0.00537098	0.0769583
PHTF1	-0.333756	6.13702	5.78293	0.0241526	0.156903
TMEM45B	-0.333979	6.71036	10.437	0.00353002	0.0648026
PCNT	-0.334397	4.81574	5.84174	0.0235134	0.154542
TMEM161B-AS1	-0.334442	1.98307	5.44065	0.0282776	0.168487
IAH1	-0.334555	4.96157	10.2616	0.00377204	0.0661399
KBTBD3	-0.334579	2.42118	5.48601	0.0276884	0.167138
KCTD7	-0.334764	3.33032	9.2373	0.00560391	0.0784807
RPARP-AS1	-0.334942	2.67364	5.20913	0.0315109	0.175737
RPL10	-0.335467	9.07548	6.52141	0.0173426	0.132426
ACACB	-0.335618	3.39007	4.86285	0.0371451	0.189651
ZNF232	-0.335688	3.72832	10.985	0.00287672	0.0598706
STOML2	-0.335963	6.56309	9.98477	0.00419194	0.0693922
CNPY3	-0.336007	4.61152	6.93119	0.0145017	0.122445
PSMA7	-0.336161	6.83289	11.454	0.00242181	0.0557348
LEMD2	-0.336435	5.13612	16.4556	0.000448111	0.0265299
USF2	-0.336538	5.33727	6.05874	0.0213125	0.146279
ZC3H10	-0.336628	2.63024	9.80743	0.00448763	0.0712405
CEBPA	-0.336865	3.46398	4.67264	0.0407138	0.198532
GJB5	-0.336971	5.24559	5.85924	0.0233269	0.153708
COQ10A	-0.337011	3.27457	5.2487	0.0309302	0.173847
TRAPPC2L	-0.337411	5.03441	7.4818	0.011461	0.109634
ELP5	-0.337648	4.87265	15.2011	0.000668577	0.0334222
LHPP	-0.337696	4.18117	5.81465	0.0238055	0.155513
TTC39A	-0.337883	5.0664	7.33723	0.0121849	0.112907
TNFRSF10D	-0.337976	4.60277	12.2017	0.00185063	0.0503403
MIF4GD	-0.338114	4.37926	6.09305	0.0209859	0.145199
CLDN16	-0.338309	3.38698	8.11652	0.00879721	0.0972978
KCTD11	-0.338328	5.37885	13.7329	0.00108793	0.037909
UFC1	-0.338502	8.13028	5.34113	0.0296199	0.171593
SCHIP1	-0.338644	3.23528	7.44098	0.0116605	0.110577
PRKAR2A-AS1	-0.338721	1.66397	4.72409	0.039712	0.196385
TRIM16L	-0.338873	3.86042	11.0433	0.0028154	0.0595344
SLC50A1	-0.339444	5.39458	13.3936	0.00122119	0.0410302
CLSTN3	-0.339535	4.07897	4.67817	0.0406047	0.19836
DEF8	-0.339575	4.74573	7.93289	0.00949014	0.0996333
ANAPC15	-0.339795	3.14798	6.39311	0.0183545	0.135837
ETFBKMT	-0.340434	2.10476	5.1668	0.0321456	0.177348
TMCO6	-0.34069	3.68947	4.89323	0.0366082	0.188534
EID1	-0.340723	7.02203	9.34906	0.00536313	0.0769583
CRELD1	-0.342022	3.57228	5.35998	0.0293603	0.1713
TMEM203	-0.343011	4.91302	14.3061	0.000897343	0.0359342
CUTA	-0.343408	5.72283	7.9507	0.00942035	0.0995799
SNRPGP9	-0.343734	2.95037	6.86427	0.0149282	0.124357
THTPA	-0.344306	3.23777	6.23493	0.019693	0.140636
ARRB1	-0.344575	3.66454	5.47831	0.0277875	0.167268
NAT1	-0.34474	5.38245	6.90648	0.0146576	0.123416
TMEM64	-0.345317	4.10565	6.30135	0.0191183	0.138964
HIGD2A	-0.345364	5.87688	9.95532	0.00423953	0.069738
RPS8	-0.345585	9.64201	7.04505	0.0138065	0.119585
PEPD	-0.34559	4.50377	6.11217	0.0208063	0.144619
TMEM219	-0.345665	5.83897	6.5822	0.0168848	0.130723
TBCB	-0.346319	5.04912	5.05378	0.033911	0.181698
WDR83OS	-0.346451	5.477	5.51743	0.0272882	0.166117
SPINT2	-0.346905	8.73464	11.6709	0.00223845	0.0543071
CHCHD2	-0.347161	7.20942	4.77443	0.0387585	0.194552
ARL3	-0.347517	5.97842	5.47651	0.0278106	0.167274
DMKN	-0.348197	5.92795	4.99037	0.0349489	0.183843
NRSN2-AS1	-0.348348	2.17437	4.7346	0.0395108	0.196022
CYB5D2	-0.348485	4.58897	10.0979	0.00401444	0.0682643
RASSF1	-0.348579	3.88673	6.78777	0.0154329	0.125786
FOXO4	-0.3491	3.88849	12.4298	0.00170704	0.0485256
GEMIN7	-0.349219	3.52968	8.98569	0.00619047	0.082414
COA1	-0.34959	5.0595	16.018	0.000514408	0.0288209
AIF1L	-0.350244	3.02193	12.8121	0.00149286	0.0452623
SCN4B	-0.350472	1.91959	4.88848	0.0366916	0.188589
NICN1	-0.350842	3.33459	13.8379	0.00104995	0.0378819
PPP1R3C	-0.351026	1.60388	5.25902	0.0307808	0.17352
ARL16	-0.351187	4.02317	6.81943	0.0152218	0.124965
ZNF214	-0.35151	3.51076	4.82904	0.0377529	0.191692
TRIM45	-0.35204	2.49349	6.95333	0.0143636	0.121619
CAP2	-0.352186	4.20391	4.89335	0.0366061	0.188534
CNPY2	-0.352382	5.77518	11.0749	0.0027827	0.0593368
CD27-AS1	-0.352591	2.45055	7.09692	0.013502	0.118525
SLC29A1	-0.352721	2.83985	5.16723	0.032139	0.177348
POLR2H	-0.35277	5.11766	13.0663	0.00136676	0.044182
TSEN54	-0.353668	3.71843	7.44288	0.0116512	0.110558
POFUT2	-0.354028	3.93828	9.55458	0.00494939	0.0745128
HDDC3	-0.354043	3.47694	7.74709	0.0102527	0.1034
ETNK2	-0.354454	4.30081	8.01272	0.00918181	0.0985664
COPRS	-0.354596	5.44723	6.14424	0.0205089	0.143477
GJB4	-0.354842	3.74574	5.54752	0.0269111	0.165135
RAB20	-0.356201	3.44598	5.74673	0.0245555	0.157865
CLDN4	-0.35666	6.37981	4.6869	0.0404335	0.197851
TSPAN17	-0.357108	5.65843	7.81862	0.00995145	0.101511
CCHCR1	-0.357209	4.24454	4.94138	0.035775	0.186355
DGAT1	-0.357226	3.88506	5.37227	0.0291923	0.170887
PRR15L	-0.357449	5.07369	5.91739	0.0227188	0.152207
TSPAN12	-0.357565	4.79144	9.29894	0.00546968	0.0774825
LRIG1	-0.357681	7.07889	8.017	0.00916559	0.0985664
AP1S1	-0.358283	6.11331	7.14024	0.0132534	0.117653
ACSM1	-0.358332	0.808268	4.77039	0.0388342	0.194552
USP35	-0.35925	2.42519	6.01101	0.0217763	0.148176
MATN2	-0.359254	4.22412	9.76404	0.00456339	0.0715724
OGG1	-0.359547	2.77705	5.26756	0.0306578	0.173379
TXN2	-0.359555	6.19365	7.27244	0.0125255	0.114396
ZNF576	-0.359701	3.25116	9.13179	0.00584211	0.0800033
VMAC	-0.35994	1.87653	7.31248	0.0123137	0.113465
[truncated: 944 more rows]

## Sheet: topTags_7788 vs 7731
GeneNames	logFoldChange	logCountsPerMillion	Fold change	PValue	FalseDiscoverRate
	There was no differentially expressed gene differences

## Sheet: topTags_7731 vs ferm
GeneNames	logFoldChange	logCountsPerMillion	Fold change	PValue	FalseDiscoverRate
IFNL3	6.16538	-1.68963	52.6206	1.58658e-07	0.00239526
IFNL2	4.604	-1.30547	30.629	1.03825e-05	0.0244584
IFNL1	4.59721	0.164058	47.7169	3.58245e-07	0.00270422
CXCL10	3.76226	7.34076	20.4721	0.000135652	0.040171
CXCL11	3.10961	4.88393	19.7122	0.000168502	0.0410301
IFIT2	2.73564	8.44774	22.2103	8.38216e-05	0.0400986
CXCL9	2.68975	2.70545	12.9599	0.0014181	0.117632
IL17C	2.60566	0.588833	15.6538	0.000577751	0.0636664
ZBP1	2.54389	1.29177	26.1028	3.0481e-05	0.0304448
OASL	2.47485	6.76935	28.2385	1.8115e-05	0.0304448
IL4I1	2.36656	0.603005	19.776	0.000165436	0.0410301
CSF3	2.32443	5.08492	13.746	0.00108309	0.0973295
IFIT1	2.28479	8.93381	18.9447	0.000210636	0.0415166
FFAR2	2.17527	-0.942342	13.215	0.00129843	0.110748
MX2	2.15727	7.90868	18.9061	0.000213038	0.0415166
RSAD2	2.15694	7.05814	21.1069	0.000113519	0.040171
IFIT3	2.15031	8.98346	21.1803	0.000111224	0.040171
CMPK2	2.09887	6.7805	24.7217	4.32151e-05	0.0326209
NOS2	2.0895	2.66622	16.0983	0.000501484	0.0583529
ISG15	1.94327	5.41855	16.5267	0.000438244	0.0542355
TNFSF13B	1.93822	2.10245	24.0765	5.10533e-05	0.0335109
CCL20	1.9371	8.11608	12.6951	0.00155512	0.123567
IL19	1.88928	6.2061	18.6365	0.000230669	0.0424153
SOCS1	1.81838	0.696373	19.2744	0.00019128	0.0415166
HERC5	1.78442	5.2289	20.4708	0.000135704	0.040171
AIM2	1.78151	1.93818	16.0614	0.000507378	0.0584724
BATF2	1.77349	3.73619	33.8487	5.09991e-06	0.0192483
SPRR2A	1.72301	6.24839	13.1199	0.00134168	0.112638
MX1	1.70307	9.60478	18.7807	0.00022105	0.0417149
GBP7	1.68395	-0.233887	15.9919	0.000518692	0.0593234
DUOXA2	1.68106	4.06323	19.9554	0.000157135	0.0409011
EPSTI1	1.67141	5.78837	18.2064	0.000262158	0.0433676
TNIP3	1.66778	5.64552	12.5273	0.00164943	0.126057
NCF1	1.6478	-0.269702	11.3331	0.00253099	0.159854
IFI44L	1.647	7.56412	15.0348	0.00070575	0.0715081
OAS3	1.63443	8.20657	20.7791	0.000124415	0.040171
BCL2A1	1.62031	4.43349	12.4205	0.00171265	0.128229
OAS1	1.58963	7.99695	32.4039	6.97977e-06	0.0210747
GMPR	1.58739	3.32828	18.2349	0.00025994	0.0433676
DDX58	1.57919	7.64983	22.2421	8.31009e-05	0.0400986
OAS2	1.55592	9.3453	19.2092	0.000194947	0.0415166
HERC6	1.52633	8.36847	20.7267	0.00012626	0.040171
IFI6	1.51798	7.73888	17.8819	0.000289009	0.0445222
USP18	1.50572	4.32176	25.1932	3.83157e-05	0.0304448
ANGPTL1	1.48419	-0.999471	11.2896	0.00257162	0.160184
ISG20	1.46447	4.91197	18.8691	0.000215367	0.0415166
IFITM1	1.45169	7.65746	22.1591	8.49941e-05	0.0400986
TAGAP	1.43714	1.90482	27.1603	2.34903e-05	0.0304448
DDX60L	1.43412	6.12332	15.5441	0.000598464	0.064993
XAF1	1.43192	6.09246	19.7448	0.000166927	0.0410301
TFF1	1.40909	-0.798234	12.9052	0.00144529	0.118585
GCM1	1.40002	-1.01546	10.5486	0.00338483	0.194299
IL23A	1.3843	3.28576	15.5518	0.000596986	0.064993
SAMD9L	1.35678	6.8528	17.6441	0.000310575	0.0459681
IDO1	1.35479	8.11622	17.5583	0.000318787	0.0467256
IRF7	1.34842	3.31048	15.0077	0.000712023	0.0716627
IFIH1	1.33995	6.79083	25.7741	3.30904e-05	0.0304448
HELZ2	1.32374	4.86097	15.4416	0.00061854	0.0653014
SELL	1.31438	2.72773	10.8916	0.00297794	0.178166
LAMP3	1.31357	6.5073	17.3694	0.000337692	0.0476461
CCL5	1.31266	2.76019	12.9062	0.00144477	0.118585
NR4A1	1.29912	2.26556	18.3572	0.000250615	0.0433676
GBP4	1.28237	6.47429	22.243	8.30799e-05	0.0400986
HTR2B	1.2689	0.86561	30.2424	1.13406e-05	0.0244584
WARS	1.26873	9.21486	25.3597	3.67324e-05	0.0304448
DDX60	1.26175	7.84929	19.3933	0.000184781	0.0415166
HSH2D	1.25406	4.92472	25.6325	3.42894e-05	0.0304448
KLHDC7B	1.2527	3.43243	21.7895	9.40133e-05	0.040171
IFI35	1.24877	5.37208	21.8948	9.13423e-05	0.040171
ALPL	1.2115	6.02257	17.4217	0.000332342	0.0476461
SH2D1B	1.20945	1.18033	17.37	0.000337631	0.0476461
SAMD9	1.1999	8.47618	20.5578	0.00013241	0.040171
CXCL8	1.1914	8.76616	10.363	0.00363006	0.199284
MUC21	1.19094	2.7619	10.4641	0.00349411	0.196884
SLC15A3	1.13955	2.56868	16.6019	0.000428066	0.0538543
DUOX2	1.13836	7.66353	16.1739	0.000489641	0.0583529
STX11	1.13744	2.63563	25.7902	3.29577e-05	0.0304448
BST2	1.13578	6.04909	14.3064	0.000897255	0.0851941
ETV7	1.13531	3.51748	22.5835	7.57805e-05	0.0400986
RTP4	1.13176	5.46027	25.3433	3.68846e-05	0.0304448
STAT1	1.12792	9.28945	16.7355	0.00041061	0.0525338
ZC3H12A	1.10816	6.54803	12.2036	0.0018494	0.131798
FRMD3	1.09358	1.22758	14.0362	0.00098212	0.089861
IFIT5	1.0908	6.3528	17.6968	0.000305654	0.0456876
PIK3AP1	1.08886	3.4149	13.5124	0.00117259	0.103524
EIF2AK2	1.08572	6.30752	16.2966	0.00047106	0.0573516
MRGPRX3	1.08545	1.56775	14.9248	0.000731572	0.0731427
FLNC	1.08275	0.270209	12.8658	0.0014652	0.119568
NLRC5	1.07615	4.31661	18.8436	0.00021699	0.0415166
GBP1	1.07161	6.58031	19.1668	0.000197377	0.0415166
PARP9	1.07026	8.42015	22.374	8.01863e-05	0.0400986
STATH	1.06563	-0.0536947	10.4347	0.00353299	0.19753
THEMIS2	1.04564	2.00999	15.478	0.000611314	0.064993
SP110	1.04146	6.14797	19.4638	0.00018104	0.0415166
PI3	1.03935	8.73161	12.2754	0.00180282	0.129843
PPM1K	1.02964	3.82064	18.5317	0.000237941	0.0424153
UBE2L6	1.01113	7.02073	23.7853	5.50847e-05	0.0345059
GBP5	1.01097	4.72976	27.3917	2.22058e-05	0.0304448
FAM46A	1.00893	4.89418	21.5088	0.000101554	0.040171
TYMP	1.00535	5.2292	16.5264	0.000438281	0.0542355
DUSP5	1.00291	6.18483	13.3252	0.00125017	0.109097
GBP1P1	0.99248	1.87791	15.3229	0.000642704	0.0673813
PLSCR1	0.991279	7.33509	20.1027	0.000150658	0.0409011
TRIM31	0.989104	6.09716	18.5206	0.000238729	0.0424153
TRANK1	0.97717	5.89984	20.9583	0.000118324	0.040171
HMGN2P46	0.963311	0.624828	10.6084	0.00330974	0.190714
PML	0.961696	6.23851	16.8601	0.000395026	0.0521089
PARP12	0.956556	6.14593	27.0994	2.38418e-05	0.0304448
IFITM3	0.945411	8.23632	17.2242	0.000353063	0.0493536
BIRC3	0.940448	6.36375	13.3013	0.00126045	0.109362
NCOA7	0.938395	8.44796	12.2703	0.00180613	0.129843
SLC5A1	0.935613	5.54054	10.7777	0.00310682	0.182505
CD55	0.935213	6.98513	17.1893	0.00035686	0.0494267
IFI44	0.93382	7.96987	18.1176	0.000269225	0.0433676
TMEM171	0.930635	3.24306	19.1679	0.000197315	0.0415166
EPS8L3	0.926646	2.22938	11.1126	0.00274436	0.167836
WFDC21P	0.92572	6.72587	17.8025	0.000296021	0.0446903
SECTM1	0.918873	4.06525	12.5833	0.00161728	0.126057
TRIM22	0.90471	8.78649	18.3192	0.000253471	0.0433676
PNPT1	0.904437	6.88592	20.9321	0.000119193	0.040171
IFI27	0.901371	7.88581	12.5148	0.0016567	0.126057
TAP1	0.900126	6.55308	17.4655	0.000327924	0.0476025
VNN1	0.898803	3.47409	11.4536	0.00242207	0.15508
APOL6	0.897614	7.40032	20.7516	0.000125377	0.040171
PARP14	0.897285	8.65463	18.5309	0.000238004	0.0424153
CEACAM1	0.875422	6.11749	23.6456	5.71404e-05	0.0345059
CNIH3	0.872205	-0.290122	15.7089	0.000567657	0.0630141
PLEKHA4	0.864621	3.90372	20.0598	0.000152514	0.0409011
CLCA3P	0.86018	1.55251	12.7075	0.00154841	0.123567
C1QTNF1	0.859309	1.11122	11.9145	0.00205047	0.140769
ZC3HAV1	0.854586	6.98113	23.2843	6.28523e-05	0.0364954
NFKBIZ	0.853747	7.17487	12.543	0.00164035	0.126057
TRIM21	0.851363	5.6148	24.2428	4.88958e-05	0.0335109
SOCS3	0.850536	4.75877	11.9601	0.0020172	0.14034
NT5C3A	0.848823	6.26872	13.264	0.00127669	0.109748
RNF213	0.83943	7.77507	14.2499	0.000914329	0.0862727
BCL2L14	0.835486	4.54508	18.4423	0.000244347	0.0428942
DTX3L	0.82249	7.42195	16.7946	0.000403133	0.0524664
TICAM1	0.821886	3.29276	11.0113	0.00284889	0.17273
DHX58	0.812282	5.50985	12.5698	0.00162498	0.126057
TMEM92	0.797964	2.24696	16.8446	0.000396935	0.0521089
STARD5	0.797071	4.86679	16.1203	0.000498017	0.0583529
MLKL	0.794079	3.54214	19.9698	0.000156488	0.0409011
PMAIP1	0.792291	4.60417	11.8474	0.00210046	0.142841
IL1RN	0.783536	7.87056	13.1171	0.00134298	0.112638
MAFF	0.781622	4.72259	16.7528	0.000408411	0.0525338
PTPRH	0.777613	4.85328	14.063	0.000973309	0.0895979
SP100	0.776552	7.80534	20.0858	0.000151386	0.0409011
NMI	0.773737	5.65954	20.2521	0.000144382	0.0409011
HDX	0.761316	2.35728	14.3329	0.000889385	0.0849813
ANKRD36C	0.758116	4.84348	11.7655	0.0021633	0.14444
ZNFX1	0.755854	7.97188	18.0789	0.000272375	0.0433676
SERPINB9P1	0.752091	2.56492	11.5861	0.00230824	0.150855
HS3ST1	0.751244	4.416	11.6334	0.00226903	0.148937
ACE2	0.750461	4.60077	12.3372	0.00176383	0.129767
TOR1B	0.744856	5.85704	14.5815	0.000818993	0.0797699
PSMB9	0.726254	4.48622	16.9512	0.000384044	0.051767
CYP3A5	0.723753	1.74513	15.4982	0.000607357	0.064993
CSRNP1	0.722534	3.7342	14.4723	0.000849141	0.0816528
SLC26A9	0.720654	3.03609	12.778	0.00151074	0.121317
TRIM14	0.717977	7.27009	19.1046	0.000200998	0.0415166
APOL1	0.71712	7.66287	11.551	0.00233787	0.15148
APOBEC3F	0.71536	3.68131	21.7791	9.42794e-05	0.040171
TRIB2	0.712355	6.49593	10.4267	0.00354378	0.19753
SLFN5	0.709359	8.5755	11.1778	0.00267924	0.165096
IFI16	0.707865	8.97409	12.7859	0.00150658	0.121317
NFKBIA	0.707004	6.84287	12.2989	0.00178788	0.129767
MXD1	0.705997	5.88501	19.1931	0.000195867	0.0415166
RBM11	0.705201	1.00455	10.8517	0.00302242	0.179644
TIAM2	0.704539	-0.214306	10.7153	0.00318003	0.18465
APOL2	0.702671	5.60329	14.7901	0.000764587	0.0754443
SGK1	0.700862	8.28253	11.79	0.00214427	0.14444
LGALS9	0.692192	6.57922	13.7204	0.00109254	0.0975977
SERPINB10	0.691947	3.86094	12.8331	0.00148199	0.120289
ATP10B	0.690288	6.86187	20.1589	0.000148263	0.0409011
MYD88	0.689761	7.24443	21.4206	0.000104058	0.040171
TRIM5	0.687227	5.62112	12.4038	0.00172279	0.128229
MUC13	0.685274	6.88028	11.7546	0.00217181	0.14444
SLC25A28	0.685058	5.81842	18.0807	0.000272228	0.0433676
APOBEC3G	0.679582	4.87096	24.168	4.98536e-05	0.0335109
SLC9A4	0.679332	2.68032	13.6539	0.00111747	0.0992379
IRF1	0.664738	6.84248	19.056	0.000203875	0.0415166
LAP3	0.662272	8.21703	17.0136	0.000376709	0.0512358
MAP3K8	0.658623	4.97841	20.6236	0.000129973	0.040171
CEACAM5	0.657989	7.90212	17.8939	0.000287969	0.0445222
STAT2	0.655582	7.05005	11.6504	0.00225517	0.148937
TNFAIP3	0.654081	6.6703	10.5044	0.00344153	0.196104
TRIM25	0.648316	7.52381	16.2368	0.000480019	0.0579748
APOBEC3B	0.648096	4.22794	16.6079	0.000427271	0.0538543
APOBEC3D	0.642292	1.60975	11.9834	0.00200049	0.14034
NUB1	0.632807	6.69969	21.4987	0.000101837	0.040171
KIAA1551	0.626265	6.4866	12.3069	0.00178281	0.129767
TDRD7	0.626257	5.91034	14.2187	0.000923886	0.086633
HK2	0.615806	6.41395	20.7461	0.000125574	0.040171
LMO2	0.610114	5.53023	12.1447	0.00188852	0.133854
IRF9	0.599103	7.26304	17.996	0.00027924	0.0439134
IRAK2	0.597798	5.13641	11.3004	0.00256144	0.160184
ZCCHC2	0.594136	5.06645	12.5116	0.00165853	0.126057
CASP10	0.592371	5.82162	11.8834	0.00207345	0.141642
TCN1	0.592344	8.78775	18.5195	0.000238809	0.0424153
TRIM38	0.59222	6.08158	15.0861	0.000694055	0.0715081
KLF4	0.59147	5.9645	14.7182	0.000782898	0.0767494
SDCBP2	0.578984	5.32031	16.1247	0.000497312	0.0583529
ADAR	0.572389	9.19418	15.0748	0.000696604	0.0715081
CSTB	0.564264	9.29911	13.7988	0.0010639	0.0961778
TAP2	0.563819	6.49846	14.8708	0.00074461	0.0739565
ZFP36	0.563315	5.18294	17.085	0.000368501	0.0505751
VNN3	0.556408	4.92059	12.4198	0.00171305	0.128229
CD68	0.552171	5.77282	10.8265	0.0030509	0.17992
PSMB8-AS1	0.549571	2.25131	11.7734	0.00215713	0.14444
SRD5A3	0.548804	7.48204	10.4057	0.00357195	0.19753
VEGFA	0.547034	5.79693	11.9726	0.00200822	0.14034
PHLPP2	0.544381	3.96644	13.0803	0.00136014	0.113448
EHD4	0.539858	6.34991	18.8396	0.000217249	0.0415166
N4BP1	0.529392	6.79259	15.9585	0.000524218	0.0595047
FUT3	0.5226	5.77152	19.8785	0.000160638	0.0410301
GTPBP2	0.519015	6.02467	18.1349	0.000267838	0.0433676
PHF11	0.501476	4.99818	11.3221	0.00254124	0.159854
ATP12A	0.500657	9.84436	14.0883	0.000965105	0.0893877
GBP3	0.495749	7.6122	14.1519	0.00094476	0.0880435
NR4A2	0.488143	4.62598	35.8529	3.34395e-06	0.0168279
STS	0.482764	6.35345	12.0495	0.00195374	0.13783
SP140L	0.480211	4.83331	10.4221	0.00354993	0.19753
TTC39B	0.478369	4.75997	11.1807	0.00267641	0.165096
NFKBIE	0.475611	4.08872	10.7549	0.00313331	0.183347
TTC9	0.472783	7.49075	18.8804	0.000214654	0.0415166
CFLAR	0.471693	6.87497	11.9133	0.00205135	0.140769
ARHGAP26	0.469071	6.17843	10.6815	0.00322039	0.186277
CASP7	0.463819	7.07114	15.0452	0.000703361	0.0715081
RNF19B	0.462225	6.44916	18.0725	0.000272897	0.0433676
DCLRE1C	0.460483	4.82498	12.3134	0.00177872	0.129767
OPTN	0.446986	7.7307	13.9623	0.00100681	0.0915655
SERPINB1	0.443458	9.32074	13.4419	0.00120117	0.105431
FAM3D	0.440399	7.60705	11.1	0.00275706	0.167836
CMTR1	0.434306	6.39629	10.9927	0.00286852	0.173224
PSMB8	0.4279	6.94107	10.9487	0.00291564	0.175368
SPATS2L	0.424847	8.24864	20.8239	0.000122861	0.040171
HLA-E	0.424125	8.48713	11.2825	0.00257831	0.160184
PELI1	0.419901	6.29765	15.4783	0.000611267	0.064993
GADD45A	0.41414	5.57668	10.8846	0.00298576	0.178166
SGPP2	0.410277	6.0553	10.7184	0.0031763	0.18465
FUT2	0.407977	7.21672	12.4014	0.00172421	0.128229
LYPD5	0.403394	1.57503	10.4996	0.00344777	0.196104
TRIB1	0.395692	5.90638	13.2578	0.00127944	0.109748
RASGEF1B	0.389692	4.3982	11.7745	0.00215633	0.14444
FBLN5	0.361908	3.39919	12.5176	0.00165505	0.126057
EPS8	0.348047	7.40579	10.4082	0.0035686	0.19753
MOB3C	0.343265	5.01887	16.8754	0.000393155	0.0521089
KCNK1	0.33142	4.61587	10.3745	0.00361421	0.199137
MOCOS	0.28431	4.28148	11.3385	0.00252601	0.159854
RAB3IP	0.268423	5.50376	10.8303	0.00304661	0.17992
PHACTR4	0.235813	6.80302	10.4938	0.00345524	0.196104
PDGFC	-0.337499	3.92695	11.3724	0.00249489	0.158925
CTH	-0.356314	2.3716	11.4828	0.00239655	0.154618
SLC16A2	-0.41604	4.13849	14.4949	0.000842804	0.0815629
FAM189A2	-0.422156	2.34111	12.2015	0.00185078	0.131798
2023-03-01	-0.471659	3.29349	11.9207	0.00204593	0.140769
NRIP2	-0.556643	0.593381	13.1701	0.00131864	0.11184
ZNF491	-0.571574	0.871368	16.0921	0.000502476	0.0583529
SEPP1	-0.584024	4.82051	15.9249	0.000529852	0.0596954
ASB9	-0.620253	2.32779	12.5093	0.00165989	0.126057
SLC30A1	-0.644326	3.29645	11.6363	0.00226666	0.148937
MT1X	-0.675602	3.06093	11.1036	0.00275343	0.167836
TRAM1L1	-0.737847	0.74136	18.9736	0.000208858	0.0415166

## Sheet: topTags_7731 vs ctrl
GeneNames	logFoldChange	logCountsPerMillion	Fold change	PValue	FalseDiscoverRate
CXCL10	3.8275	7.34076	20.3645	0.00013985	0.0150942
IFNL3	3.80299	-1.68963	34.7487	4.21164e-06	0.0061542
IFNL2	3.49527	-1.30547	23.1536	6.50695e-05	0.00953742
CXCL11	3.37079	4.88393	22.7677	7.21238e-05	0.0104697
IFNL1	3.28473	0.164058	33.283	5.76096e-06	0.0061542
IL17C	2.96945	0.588833	18.9608	0.000209643	0.0182947
CXCL9	2.92966	2.70545	14.4043	0.000868511	0.0368343
IFIT2	2.82087	8.44774	23.653	5.70287e-05	0.00916893
IL4I1	2.68938	0.603005	23.5462	5.86543e-05	0.00916893
MX2	2.67338	7.90868	28.3616	1.75921e-05	0.00632351
KCNK3	2.55333	-1.90451	15.6407	0.000580186	0.0300999
HHIP	2.42123	1.12702	20.5572	0.000132432	0.0150942
TNFSF13B	2.38267	2.10245	33.8769	5.06922e-06	0.0061542
IFIT3	2.31739	8.98346	24.3744	4.72573e-05	0.00908825
IFIT1	2.26439	8.93381	18.4571	0.000243277	0.0200697
LGALS17A	2.22169	-1.01157	6.57518	0.016937	0.158425
OASL	2.1783	6.76935	21.6988	9.63814e-05	0.0119268
CMPK2	2.17432	6.7805	26.2036	2.97261e-05	0.00747958
HERC5	2.16326	5.2289	29.2984	1.4108e-05	0.0061542
ZBP1	2.15847	1.29177	19.3401	0.000187659	0.0176856
IFI44L	2.07894	7.56412	23.7433	5.56935e-05	0.00916893
FBXO39	2.05841	-0.727275	35.2504	3.79043e-06	0.0061542
MX1	2.05673	9.60478	26.492	2.7676e-05	0.00730385
OAS3	1.97529	8.20657	29.4737	1.35431e-05	0.0061542
DDX60L	1.96025	6.12332	28.7891	1.58981e-05	0.0061542
CSF3	1.92869	5.08492	9.76716	0.0045579	0.0830019
OAS2	1.92289	9.3453	28.8447	1.56912e-05	0.0061542
EPSTI1	1.92179	5.78837	23.8207	5.4576e-05	0.00916893
IL19	1.85998	6.2061	18.3629	0.00025019	0.0202197
ISG15	1.83566	5.41855	14.7424	0.000776681	0.0345235
HERC6	1.82669	8.36847	29.2742	1.41878e-05	0.0061542
DDX58	1.77859	7.64983	27.8449	1.99047e-05	0.00668222
RSAD2	1.77439	7.05814	14.889	0.000740187	0.0344472
XAF1	1.75531	6.09246	29.1753	1.45195e-05	0.0061542
CCL5	1.7491	2.76019	21.9634	8.96474e-05	0.0114791
SAMD9L	1.73591	6.8528	28.9218	1.54094e-05	0.0061542
PTGS2	1.71744	5.53058	16.1105	0.000499556	0.028141
NR4A1	1.6835	2.26556	30.0279	1.19133e-05	0.0061542
CCL20	1.68112	8.11608	9.83517	0.0044399	0.0820224
BATF2	1.67449	3.73619	30.4566	1.07985e-05	0.0061542
HELZ2	1.66943	4.86097	23.5306	5.88945e-05	0.00916893
TFF1	1.64984	-0.798234	16.1759	0.000489334	0.0278048
CD83	1.64814	3.74541	15.9052	0.000533187	0.0291649
NTM	1.63089	-0.650786	7.04296	0.0138189	0.144463
DDX60	1.61948	7.84929	31.422	8.68028e-06	0.0061542
CDH10	1.61858	0.920234	14.3261	0.000891393	0.0369825
LAMP3	1.61077	6.5073	26.4463	2.79904e-05	0.00730385
FGB	1.60064	-1.77017	6.46628	0.0197093	0.171148
IL7R	1.5953	-0.725213	17.0527	0.000372191	0.0246446
VCAM1	1.57785	1.85199	19.6834	0.000169908	0.0168757
OAS1	1.54775	7.99695	30.762	1.00734e-05	0.0061542
BCL2A1	1.54617	4.43349	11.5713	0.00232067	0.0598893
SLCO2A1	1.53973	1.15306	18.249	0.000258845	0.0204596
USP18	1.51919	4.32176	25.2347	3.79137e-05	0.00829542
ITGB3	1.48685	2.50258	19.008	0.000206765	0.0182545
IFIH1	1.48585	6.79083	31.7935	7.98914e-06	0.0061542
MUC2	1.4786	1.90572	19.8142	0.000163627	0.0163595
GMPR	1.4763	3.32828	15.8383	0.000544675	0.0293733
STAT1	1.4562	9.28945	27.5565	2.13372e-05	0.00685377
SAMD9	1.40304	8.47618	27.8486	1.9887e-05	0.00668222
LIF	1.40072	4.56332	20.2224	0.000145609	0.0153724
HSH2D	1.39342	4.92472	31.2404	9.04156e-06	0.0061542
IDO1	1.39243	8.11622	18.9682	0.000209187	0.0182947
TAGAP	1.38952	1.90482	26.0013	3.12624e-05	0.00773719
ISG20	1.38118	4.91197	16.65	0.000421686	0.0257741
EIF2AK2	1.37349	6.30752	25.7703	3.31227e-05	0.00781334
ADAM12	1.36857	0.244086	13.417	0.00121144	0.0423359
GCM1	1.35682	-1.01546	9.6422	0.00478374	0.0846661
C1QTNF1	1.34796	1.11122	27.2072	2.32239e-05	0.00701223
CD274	1.33713	4.03623	16.2336	0.000480501	0.0277322
FGD2	1.33166	1.41141	15.3635	0.000634321	0.031917
FGF5	1.32747	0.492906	7.55346	0.0111199	0.130254
AIM2	1.32375	1.93818	8.83852	0.00656454	0.101212
ANGPTL1	1.32169	-0.999471	9.17172	0.00575069	0.0938575
GBP4	1.32071	6.47429	23.8005	5.48657e-05	0.00916893
SLC15A3	1.31865	2.56868	21.6607	9.73946e-05	0.0119542
WARS	1.30541	9.21486	26.9595	2.46706e-05	0.00706241
KCNQ4	1.27821	-0.210885	12.1814	0.00186405	0.0526771
IFI35	1.27198	5.37208	22.4093	7.94238e-05	0.0109602
IFIT5	1.26991	6.3528	23.8637	5.39666e-05	0.00916893
IFITM1	1.26834	7.65746	16.7859	0.000404226	0.0251136
STX11	1.26642	2.63563	32.1226	7.42661e-06	0.0061542
ETV7	1.25849	3.51748	27.4174	2.20675e-05	0.00694069
NCF1	1.25629	-0.269702	6.94429	0.0144197	0.147191
IL1B	1.2396	5.08355	11.2975	0.00256414	0.0632378
S1PR3	1.23228	2.88209	20.6599	0.000128654	0.0148267
TNFAIP6	1.22848	0.0894656	5.90826	0.022813	0.183391
PDGFB	1.21767	0.951831	9.69139	0.00469341	0.0843464
DUOXA2	1.21651	4.06323	10.5556	0.00337599	0.0712823
PML	1.21258	6.23851	26.2236	2.95788e-05	0.00747958
KLHDC7B	1.20967	3.43243	20.12	0.000149914	0.0156086
IRF7	1.20321	3.31048	11.765	0.00216371	0.0574087
CCL19	1.19129	-0.540986	10.6019	0.00331776	0.0705468
NEXN	1.17659	0.916021	9.03349	0.00607405	0.097037
SOCS1	1.1755	0.696373	8.73305	0.00684781	0.103175
NR4A3	1.17324	-0.426623	10.1438	0.0039448	0.0771731
IFI6	1.16846	7.73888	10.8423	0.00303303	0.0684316
SP110	1.16337	6.14797	24.1698	4.98297e-05	0.00916893
GGT5	1.15365	-0.618152	5.73262	0.0247145	0.189736
RGS1	1.15104	0.465972	5.64509	0.0257274	0.193513
GBP1	1.14551	6.58031	22.1498	8.52092e-05	0.0114465
RNF213	1.13209	7.77507	25.8422	3.25308e-05	0.00779551
PAPPA	1.12999	1.35808	7.28741	0.0124459	0.13685
CD38	1.12338	2.64866	11.9425	0.00202998	0.0549406
COL4A1	1.12204	2.62914	9.56032	0.00493836	0.0857248
ZNF385C	1.11648	0.451126	9.11832	0.00587331	0.0946342
DUSP2	1.11587	2.59433	12.1039	0.00191619	0.0536168
NLRC5	1.11578	4.31661	19.9856	0.000155781	0.0159741
PARP14	1.11383	8.65463	28.5321	1.68941e-05	0.00632351
DUSP5	1.11127	6.18483	16.5089	0.000440697	0.0265413
GBP7	1.11095	-0.233887	7.54473	0.0111609	0.130327
FRMD3	1.11063	1.22758	14.1745	0.000937643	0.0377844
TNIP3	1.10606	5.64552	5.59368	0.0263437	0.196401
POTEJ	1.10481	0.487521	8.8396	0.0065617	0.101212
TRANK1	1.10147	5.89984	26.4362	2.80601e-05	0.00730385
MRGPRX3	1.09697	1.56775	14.6963	0.00078855	0.0345235
PARP9	1.09667	8.42015	23.5295	5.89115e-05	0.00916893
FOXA3	1.09079	1.24542	12.9471	0.00142441	0.0459174
BST2	1.0906	6.04909	13.2768	0.00127108	0.0432197
PARP12	1.08907	6.14593	34.8327	4.13772e-06	0.0061542
ZC3HAV1	1.07191	6.98113	36.1399	3.15158e-06	0.0061542
PNPT1	1.05605	6.88592	28.3772	1.75269e-05	0.00632351
RTP4	1.04656	5.46027	21.7986	9.37794e-05	0.0117007
TIAM2	1.04287	-0.214306	21.9052	9.10813e-05	0.0115551
RASGRP3	1.04152	2.12262	13.9599	0.00100764	0.0395646
BPIFB2	1.04123	-0.0285077	7.77861	0.0101188	0.124619
FLNC	1.02292	0.270209	11.3246	0.00253884	0.0630172
SIRPB2	1.01916	-0.517058	7.49495	0.0113976	0.131552
ADRA2A	1.0142	0.256741	5.90137	0.0228845	0.183628
RND1	0.999156	3.16162	11.3726	0.00249472	0.0625456
PPM1K	0.992025	3.82064	17.2742	0.000347681	0.0238588
NT5C3A	0.988497	6.26872	17.9933	0.00027947	0.0215984
MMP13	0.980813	7.60493	17.2528	0.000349973	0.0238651
APOL6	0.974486	7.40032	24.5348	4.53423e-05	0.00908825
GBP1P1	0.974182	1.87791	14.608	0.000811855	0.0350188
TYMP	0.972172	5.2292	15.3377	0.000639645	0.0319759
FGF2	0.972006	1.26064	10.6143	0.00330242	0.0703197
TRIM5	0.970745	5.62112	24.4154	4.67592e-05	0.00908825
LAG3	0.969878	1.06687	13.4338	0.0012045	0.0423359
SCN3A	0.967778	-0.709448	6.44898	0.0198526	0.171148
ZNFX1	0.966791	7.97188	29.401	1.37742e-05	0.0061542
PHLDA2	0.965175	1.70532	7.78027	0.0101118	0.124619
PLSCR1	0.963889	7.33509	19.0971	0.000201436	0.0182101
IL23A	0.957396	3.28576	7.94364	0.00944795	0.12177
GRIN3A	0.956973	0.540228	19.3778	0.000185613	0.0176666
SLC26A9	0.95488	3.03609	21.9603	8.97223e-05	0.0114791
BIRC3	0.949733	6.36375	13.6061	0.00113576	0.0413969
STC2	0.941272	1.88385	9.97253	0.00421166	0.0794792
PLAUR	0.941223	4.49506	5.6872	0.0252345	0.191565
GBP5	0.937754	4.72976	23.8157	5.46478e-05	0.00916893
UBE2L6	0.930405	7.02073	20.1279	0.000149578	0.0156086
DTX3L	0.92941	7.42195	21.3655	0.000105657	0.0126595
FAM46A	0.9269	4.89418	18.0471	0.000274989	0.0215104
HK2	0.917523	6.41395	45.8253	4.98059e-07	0.0037596
ITIH6	0.914761	-0.365443	11.2461	0.00261295	0.0638312
TRIM14	0.912248	7.27009	30.5826	1.04926e-05	0.0061542
IFI44	0.910269	7.96987	17.2123	0.000354353	0.0238824
LGALS9	0.908016	6.57922	23.4056	6.08687e-05	0.00929012
ALPL	0.907915	6.02257	10.0236	0.00413009	0.0789677
DHX58	0.891757	5.50985	14.9287	0.000730636	0.0341499
RGS16	0.88892	-0.343503	7.82322	0.00993241	0.123925
CCAT1	0.888443	2.61751	34.3083	4.62328e-06	0.0061542
NHSL2	0.879385	-0.219363	5.69473	0.0251475	0.191565
NCOA7	0.878082	8.44796	10.8161	0.00306277	0.0684316
RBM11	0.877268	1.00455	16.3623	0.000461427	0.0272728
LIFR	0.875072	4.87013	8.69237	0.00696066	0.103942
TRIM31	0.874103	6.09716	14.597	0.000814795	0.0350455
IL32	0.873795	3.40827	19.5902	0.000174538	0.0172222
PCDH12	0.857657	-0.896198	10.1185	0.00398305	0.0776901
HTR2B	0.856956	0.86561	14.4227	0.000863205	0.036813
TRIM22	0.852238	8.78649	16.3363	0.000465209	0.0272728
MLKL	0.847087	3.54214	22.4603	7.83389e-05	0.0109602
BCL2L14	0.843318	4.54508	18.7909	0.00022039	0.0187979
ZC3H12A	0.839997	6.54803	6.96801	0.0142727	0.14638
SOX9	0.835412	3.93584	30.822	9.9372e-06	0.0061542
ATP10A	0.833311	3.58304	17.9148	0.00028616	0.0219102
SPRY4	0.831215	2.43665	18.3389	0.000251985	0.0202197
ZCCHC2	0.817641	5.06645	23.3765	6.13389e-05	0.00929012
IL1RN	0.817245	7.87056	14.2475	0.000915035	0.0373454
TOR1B	0.813167	5.85704	17.3402	0.000340725	0.0238493
TRIM21	0.811867	5.6148	22.0954	8.64783e-05	0.0114523
IFI16	0.80871	8.97409	16.5047	0.000441271	0.0265413
SPDEF	0.808582	4.37578	7.18112	0.0130234	0.13994
KIAA1551	0.805659	6.4866	20.3162	0.000141779	0.0150942
IRF1	0.805516	6.84248	27.8421	1.99179e-05	0.00668222
CXCL2	0.796204	5.21284	5.55088	0.0268693	0.198166
SOCS3	0.795399	4.75877	10.4055	0.00357216	0.0726805
PTPRH	0.793624	4.85328	14.7425	0.00077665	0.0345235
PARP10	0.793205	4.09674	5.8584	0.0233358	0.185782
CSRNP1	0.790693	3.7342	17.2438	0.000350935	0.0238651
HMGN2P46	0.790567	0.624828	7.13099	0.0133061	0.141566
TRIM25	0.787377	7.52381	23.7695	5.53131e-05	0.00916893
TUBB3	0.785256	2.46775	6.01324	0.0217543	0.17913
SLFN5	0.783938	8.5755	13.5884	0.00114265	0.0413969
GFPT2	0.782918	0.0261115	5.72497	0.0248013	0.190073
SP100	0.779334	7.80534	20.3113	0.000141974	0.0150942
STAT2	0.779105	7.05005	16.3374	0.000465058	0.0272728
COLGALT2	0.770228	-0.50095	6.22625	0.0197695	0.171148
SERPINB9	0.769998	3.92009	10.8908	0.00297884	0.0681861
SLC25A28	0.766562	5.81842	22.4241	7.91082e-05	0.0109602
THEMIS2	0.764543	2.00999	8.45261	0.00766851	0.109965
CDC42EP2	0.762841	3.3899	10.821	0.00305713	0.0684316
ALOX15B	0.760875	4.26619	13.1004	0.00135073	0.0443925
IFITM3	0.756972	8.23632	10.9644	0.00289871	0.0672224
B3GALT5	0.754807	1.38974	10.428	0.00354205	0.0722864
ADAR	0.751825	9.19418	25.8658	3.2339e-05	0.00779551
NTNG1	0.748329	-0.122289	10.572	0.00335528	0.0710444
ANKRD33B	0.745561	1.79843	23.3267	6.21516e-05	0.00929012
ETV1	0.738707	2.15921	14.6626	0.000797347	0.0346903
FOSL1	0.726152	3.1704	15.8051	0.000550472	0.0293733
TAP1	0.724333	6.55308	11.3842	0.00248417	0.0625004
IRS2	0.723003	4.14796	21.8401	9.2718e-05	0.0116647
HDX	0.72159	2.35728	12.8121	0.00149287	0.0466622
SH2D1B	0.721178	1.18033	6.50881	0.0174392	0.160536
SERPINB9P1	0.720313	2.56492	10.6246	0.00328974	0.0703197
SCG2	0.719662	1.37343	6.69283	0.0160855	0.15547
PIK3AP1	0.718288	3.4149	5.98391	0.0220446	0.180512
NMI	0.718229	5.65954	17.511	0.000323411	0.0234738
EVI2B	0.715424	0.524191	8.13204	0.00874125	0.117933
TAP2	0.714026	6.49846	23.774	5.52475e-05	0.00916893
FLRT2	0.713506	2.78341	7.17771	0.0130425	0.140045
TNFRSF10A	0.708955	4.21205	16.9361	0.000385844	0.0249629
BACH2	0.708173	1.37276	12.3206	0.00177423	0.0516099
LAP3	0.70281	8.21703	19.1957	0.00019572	0.0181005
SECTM1	0.701151	4.06525	7.32624	0.0122419	0.135893
MUC4	0.700922	8.42326	7.20339	0.0129	0.139009
POU3F1	0.699548	-0.10018	6.19981	0.0200046	0.171499
EHD1	0.697817	5.27607	11.8346	0.00211016	0.0562845
NTRK2	0.696964	2.7741	8.43055	0.00773748	0.110325
TRIB2	0.694971	6.49593	9.83653	0.00443758	0.0820224
ADCY4	0.691615	-0.181872	6.81101	0.0152776	0.151941
CEACAM1	0.691522	6.11749	14.9602	0.000723138	0.034029
CD55	0.690069	6.98513	9.59824	0.00486608	0.0855362
EREG	0.687269	5.04547	7.70419	0.0104383	0.126576
NLRP10	0.686519	-0.0833316	10.2813	0.00374408	0.0748668
DUOX2	0.683752	7.66353	5.81963	0.0237515	0.186423
IER3	0.681842	4.87292	11.3013	0.00256065	0.0632378
NUB1	0.681121	6.69969	24.8903	4.13893e-05	0.00855965
TMEM106A	0.677646	1.91758	8.00304	0.00921858	0.120708
CX3CL1	0.674864	7.06211	12.5327	0.00164627	0.0498071
PRG2	0.674853	-0.0699676	7.44946	0.0116188	0.13243
EHD4	0.672508	6.34991	29.12	1.47088e-05	0.0061542
KRT6C	0.671931	2.53025	6.76918	0.0155584	0.15362
RIPK2	0.671584	4.81431	19.1095	0.00020071	0.0182101
PLAC4	0.670722	1.77862	6.21541	0.0198655	0.171148
N4BP1	0.670248	6.79259	25.481	3.56234e-05	0.00814857
IRF9	0.666524	7.26304	22.1297	8.56763e-05	0.0114465
ARL14	0.666115	0.848702	9.11588	0.00587899	0.0946342
PLA2G3	0.665795	2.49492	15.1284	0.00068456	0.0333381
CSF1	0.664867	3.38885	8.02517	0.00913471	0.120233
BBC3	0.660459	1.85623	5.81418	0.0238106	0.186466
ICOSLG	0.660321	2.06081	5.71214	0.0249475	0.190893
GATA3	0.660187	2.01564	7.64647	0.0106937	0.128264
MYD88	0.659816	7.24443	19.5339	0.000177403	0.0172791
MACC1	0.659738	6.65812	17.8248	0.000294034	0.0221952
IL15RA	0.658068	3.01494	11.7265	0.00219395	0.0575891
NFKB2	0.65622	5.30356	12.5206	0.0016533	0.0499197
PHF11	0.655381	4.99818	19.1798	0.000196627	0.0181005
STARD5	0.654911	4.86679	10.7672	0.00311906	0.0687833
TNC	0.654641	8.21741	25.1479	3.87593e-05	0.00835928
RHBDF2	0.654428	4.13802	7.29278	0.0124174	0.13685
MAFF	0.650685	4.72259	11.7772	0.00215421	0.0572573
MXD1	0.649005	5.88501	16.3753	0.000459543	0.0272728
CALB2	0.6462	2.31693	8.86716	0.00648984	0.100696
ADAM8	0.645598	3.06833	5.83686	0.0235658	0.186381
ICAM1	0.64434	7.46225	7.07111	0.0136526	0.143802
SLC7A11	0.644178	4.54124	6.5067	0.0174554	0.160587
MT2A	0.644114	5.36375	10.383	0.00360269	0.0731046
LIPG	0.641271	3.82706	5.79356	0.0240356	0.186948
NFKBIZ	0.639598	7.17487	7.05207	0.0137648	0.144375
TLR3	0.639013	5.16886	13.3462	0.00124116	0.0431747
PGBD5	0.63846	2.00695	8.11437	0.00880501	0.118149
PHLPP2	0.633859	3.96644	17.6395	0.000311014	0.0230165
APOBEC3G	0.631852	4.87096	20.9024	0.000120189	0.0140659
STARD4	0.628129	5.05348	9.4469	0.00516164	0.0877537
FILIP1L	0.625258	2.44818	11.027	0.00283235	0.0663964
TMEM171	0.622415	3.24306	8.75576	0.0067857	0.102713
TNFAIP3	0.621135	6.6703	9.56979	0.00492021	0.085721
XRN1	0.619946	6.1708	12.2795	0.00180021	0.0518238
TMEM92	0.619151	2.24696	10.1671	0.00391	0.0769081
APOL2	0.615576	5.60329	11.3228	0.0025405	0.0630172
APOBEC3B	0.6141	4.22794	14.8834	0.000741561	0.0344472
CD68	0.613597	5.77282	13.3298	0.0012482	0.0432197
MIR614	0.612672	0.527619	6.98717	0.0141552	0.14597
NOV	0.610549	1.46118	8.41232	0.00779503	0.110491
HS3ST1	0.610097	4.416	7.67271	0.0105768	0.127436
CNIH3	0.608715	-0.290122	7.72945	0.0103286	0.126056
FAR2	0.601944	2.53218	13.8067	0.00106107	0.040014
SPOCK1	0.600968	4.20118	7.8856	0.00967812	0.122923
ADAMTS1	0.598784	3.52997	13.9727	0.00100329	0.0395473
ACE2	0.598653	4.60077	7.86112	0.00977706	0.123622
PTP4A3	0.597135	1.73879	6.43608	0.0180085	0.162702
TNFSF10	0.593053	9.33137	6.87743	0.0148433	0.149892
APOBEC3F	0.59009	3.68131	14.7709	0.000769423	0.0345235
SPRR1B	0.589718	7.19806	7.67562	0.0105638	0.127382
NT5DC3	0.588331	2.21678	16.8944	0.000390853	0.0249629
PLEKHA4	0.588022	3.90372	9.257	0.00556062	0.0915472
PSMB9	0.58653	4.48622	11.0229	0.0028367	0.0663964
TMEM140	0.585905	3.96302	18.3229	0.000253194	0.0202197
KIAA1462	0.585098	1.082	6.5976	0.0167709	0.157948
KLF4	0.583177	5.9645	14.3007	0.000898952	0.0369825
SAMHD1	0.581917	7.64065	13.0257	0.00138611	0.0451969
LMO2	0.581678	5.53023	11.0408	0.002818	0.0662668
ARHGAP31	0.581637	3.48222	14.0081	0.000991432	0.0391823
FBN1	0.581376	2.11962	8.83388	0.00657673	0.101212
STS	0.58057	6.35345	17.4427	0.000330215	0.0236956
CDH2	0.57996	2.41781	7.71458	0.010393	0.126266
THSD1	0.576038	3.43572	9.68852	0.00469864	0.0843464
SMCHD1	0.574613	6.25767	12.8183	0.00148964	0.046658
SPATS2L	0.574414	8.24864	38.0029	2.16045e-06	0.0061542
KCNQ5	0.574312	1.83836	7.29279	0.0124174	0.13685
SH2B3	0.574288	4.91054	19.1281	0.000199623	0.0182101
TRIM36	0.573073	1.47339	6.65338	0.0163656	0.156078
TRIB1	0.572703	5.90638	27.6403	2.09096e-05	0.00685377
TENM2	0.571286	5.30874	16.1719	0.00048996	0.0278048
SLC35G2	0.568222	1.38663	6.70051	0.0160316	0.155346
IKBKE	0.567274	5.7901	7.67579	0.0105631	0.127382
FAM155B	0.563483	2.36592	11.3296	0.00253428	0.0630172
DUSP6	0.563211	6.00068	24.1091	5.0622e-05	0.00916893
TGM2	0.561399	9.25155	7.54983	0.0111369	0.130254
CARD11	0.559914	3.82198	8.90683	0.00638793	0.0998328
XDH	0.559185	5.01784	10.312	0.00370068	0.074294
SLC16A1	0.558348	5.42602	8.85206	0.00652911	0.101201
CYP3A5	0.557754	1.74513	9.29919	0.00546913	0.0905346
TGFB2	0.557472	4.98567	8.05472	0.00902402	0.11982
NAMPT	0.557053	7.71418	6.38224	0.0184432	0.164903
AP3B2	0.555279	0.643459	5.67462	0.0253807	0.192162
LDLR	0.550074	8.58796	20.4086	0.000138112	0.0150942
CNP	0.549283	6.22599	13.7871	0.00106814	0.040014
GTPBP1	0.548908	6.11393	13.3822	0.00122597	0.0427449
SHISA5	0.547544	6.86258	11.7176	0.00220103	0.0575891
CCDC68	0.546461	3.04916	8.65547	0.00706478	0.104771
HEG1	0.546318	5.48865	7.6367	0.0107376	0.12833
NOCT	0.544782	2.20312	11.9546	0.00202122	0.054882
CYP26B1	0.544602	2.74833	5.63472	0.0258504	0.193775
TRAF3IP3	0.543044	2.10456	9.75889	0.00457247	0.0830019
BCL3	0.542657	4.69075	5.7915	0.0240582	0.187027
NFKBIA	0.542169	6.84287	7.27047	0.012536	0.137268
JAK2	0.542052	5.08243	9.67354	0.00472598	0.0844356
ZDHHC14	0.541783	2.37753	9.30809	0.00545006	0.0903179
RGS2	0.539495	3.9523	8.01766	0.00916308	0.120457
HESX1	0.537711	0.469973	6.5175	0.0173725	0.160269
HIVEP1	0.53573	5.06762	13.9319	0.00101717	0.0395646
GNB4	0.533469	4.66814	10.9897	0.00287172	0.066699
GCNT4	0.531367	1.8544	7.23568	0.0127234	0.138091
UTP20	0.53043	6.09474	10.1655	0.00391239	0.0769081
SYN1	0.528136	0.0745898	8.39297	0.0078566	0.110955
ETV5	0.527103	3.57824	12.9134	0.00144115	0.0459174
ANKFY1	0.526687	6.89703	25.2435	3.78297e-05	0.00829542
APOL3	0.524818	3.79121	8.95648	0.00626282	0.0985921
NCDN	0.523731	4.3828	8.56841	0.00731722	0.107162
RNF150	0.522755	1.32278	6.53236	0.0172591	0.159952
PLAU	0.521248	7.35988	7.15565	0.0131663	0.140502
PSMB8-AS1	0.520634	2.25131	10.5941	0.00332758	0.0706561
CMYA5	0.520583	5.21021	17.5833	0.000316364	0.0232983
PNPLA3	0.519252	1.65763	12.3483	0.0017569	0.0513035
AHCYL2	0.518812	7.62557	7.61897	0.0108178	0.128595
TRIM38	0.517825	6.08158	11.5759	0.00231684	0.0598893
CHGB	0.51649	1.09651	9.74452	0.00459794	0.0832315
EGR3	0.513135	2.47873	10.5333	0.00340429	0.0712823
ENDOD1	0.512698	6.1614	21.1275	0.00011287	0.0134173
TNIP1	0.511775	7.68976	8.80767	0.00664604	0.101862
HAS3	0.511575	7.95223	13.6227	0.00112936	0.0413834
CMTM3	0.511358	3.59345	10.7466	0.00314306	0.0690477
TUBB2A	0.510367	3.24645	15.7701	0.000556646	0.0294984
BRIP1	0.508918	3.67395	9.9841	0.00419302	0.0793522
RNF144A	0.506345	1.3894	6.41422	0.0181836	0.163696
SIRPB1	0.506077	0.614706	8.17813	0.00857736	0.11645
SMG1	0.501132	6.8773	13.9306	0.00101761	0.0395646
SLIT2	0.501082	0.209265	5.61445	0.0260928	0.194915
HYAL1	0.500494	2.63466	9.40842	0.00523988	0.0884861
REL	0.499499	4.41592	8.11646	0.00879746	0.118149
MSN	0.497341	7.39441	24.8992	4.12953e-05	0.00855965
PRKD2	0.496996	5.06255	7.33145	0.0122148	0.135844
TDRD7	0.496096	5.91034	8.96726	0.00623601	0.0983752
PATL1	0.495674	7.06532	14.9585	0.000723542	0.034029
UBA6	0.494352	6.56276	7.25417	0.0126234	0.137401
TUBB	0.493709	7.22481	8.70506	0.00692523	0.103942
ZMYND15	0.48959	2.40674	7.29708	0.0123947	0.13685
CMTR1	0.489289	6.39629	13.8936	0.0010304	0.0396837
BCL2	0.488063	3.00957	13.4266	0.00120746	0.0423359
HMGCS1	0.488044	9.11499	11.9647	0.00201393	0.0548813
MICALCL	0.487554	3.02245	11.9779	0.00200444	0.0547216
GATA6	0.485669	2.02158	7.73847	0.0102898	0.125683
RAPGEF5	0.484243	4.32011	16.8257	0.000399266	0.0251136
ABTB2	0.484224	2.1919	7.06403	0.0136942	0.14397
TF	0.483947	3.97941	7.66438	0.0106137	0.127678
XG	0.483084	1.68581	9.09439	0.0059292	0.0951791
RUBCN	0.482649	4.30996	23.3512	6.17493e-05	0.00929012
XYLT1	0.482132	2.75098	11.1265	0.00273034	0.0651185
SERPINB10	0.480361	3.86094	6.19627	0.0200363	0.171673
PTK2B	0.480318	6.21818	17.512	0.000323313	0.0234738
FOS	0.478976	3.58917	7.62629	0.0107846	0.128595
HIVEP2	0.477286	5.66671	17.854	0.000291452	0.0221108
CREB3L1	0.475896	5.56104	11.0186	0.00284114	0.0663973
ACKR3	0.475709	5.86329	6.38378	0.0184306	0.164903
FYB	0.475548	5.29237	5.91518	0.0227416	0.183207
SP140L	0.47544	4.83331	10.2524	0.00378532	0.0751935
LAMA3	0.474074	8.35601	7.26719	0.0125535	0.137292
NFE2L3	0.471858	6.24938	9.12713	0.00585289	0.0946342
KCTD14	0.471383	2.46553	12.1102	0.00191188	0.0536168
KIAA0040	0.469841	4.80837	13.9177	0.00102207	0.0395646
ARHGAP20	0.468636	1.67421	6.82231	0.0152028	0.151472
ATP10B	0.464059	6.86187	9.16858	0.00575783	0.0938725
MYCBP2	0.463803	7.23207	12.0681	0.00194081	0.053861
ZNF341	0.46286	1.75294	6.37236	0.0185242	0.164991
ZNF808	0.461415	2.92769	12.43	0.00170694	0.0506473
MYC	0.460759	5.58918	25.6104	3.448e-05	0.00800838
PRRC2C	0.460667	8.26295	13.6123	0.00113337	0.0413969
CATSPERB	0.458906	1.75794	6.12966	0.0206436	0.174891
TAPBP	0.457889	6.90974	8.04418	0.00906333	0.119998
RBMS2	0.457575	6.27309	10.7379	0.00315322	0.0690917
LGALS3BP	0.457189	8.1279	5.69564	0.025137	0.191565
TNS4	0.45718	6.38898	7.2626	0.0125781	0.137292
EXT1	0.457091	6.77904	14.1463	0.000946516	0.0380041
ARAP2	0.456981	6.37554	7.59002	0.0109502	0.129153
MASTL	0.456497	5.01418	15.1926	0.000670417	0.0330908
GPRC5A	0.456342	6.73849	8.31229	0.00811917	0.113181
PLEKHG1	0.455966	5.92562	12.0284	0.00196856	0.0543315
PDE10A	0.454345	2.44522	9.46593	0.00512342	0.0873991
SERPINB8	0.453397	6.4703	14.7167	0.00078327	0.0345235
PHLDA1	0.452438	6.04823	5.89423	0.0229588	0.184073
NR4A2	0.452399	4.62598	30.8229	9.93521e-06	0.0061542
MIDN	0.451837	5.84361	10.83	0.00304689	0.0684316
NRG1	0.451194	3.36914	11.0574	0.00280072	0.0661397
ZFP36	0.449315	5.18294	10.9057	0.00296244	0.0679695
MOV10	0.449238	5.85723	8.89149	0.00642712	0.0999281
PDP1	0.449076	5.78932	5.91115	0.0227831	0.183365
RFTN1	0.447568	3.51003	10.758	0.00312971	0.0688763
MICAL2	0.444957	5.03739	11.6026	0.00229449	0.0596212
NRP1	0.44451	5.37987	22.5062	7.73743e-05	0.0109602
P3H2	0.444447	3.02329	5.69251	0.0251731	0.191565
BLZF1	0.444261	5.64374	8.43429	0.00772574	0.110325
PPRC1	0.443728	5.03444	12.3115	0.00177993	0.0516311
MAP3K9	0.442979	4.36018	10.7435	0.00314664	0.0690477
IRAK2	0.441162	5.13641	6.1466	0.0204872	0.174054
CCND1	0.440794	8.08278	17.3053	0.000344382	0.0238493
KSR1	0.440067	3.24831	8.08321	0.00891865	0.118865
ST3GAL1	0.439979	6.38601	18.3475	0.000251345	0.0202197
YBX3P1	0.439205	2.49847	6.3734	0.0185156	0.164991
SOX7	0.43879	4.46462	14.7497	0.000774814	0.0345235
FNDC3B	0.436889	6.96301	6.00379	0.0218474	0.179744
RIF1	0.436768	5.47316	7.84316	0.00985036	0.123925
KRT23	0.435629	8.72542	7.53888	0.0111884	0.130434
SLCO3A1	0.434729	5.02736	18.8674	0.000215476	0.0185888
RNF165	0.434323	1.44802	8.69449	0.00695473	0.103942
SLC12A2	0.433225	6.79409	7.66673	0.0106033	0.127654
S1PR2	0.433217	2.11643	6.71424	0.0159358	0.155114
STAT5A	0.432916	4.98446	12.5001	0.00166525	0.049956
CASP10	0.430968	5.82162	6.3185	0.0189729	0.167616
SEC24D	0.43073	6.64914	16.9083	0.000389174	0.0249629
NKX3-1	0.430659	4.52233	13.9224	0.00102045	0.0395646
ST8SIA4	0.426168	4.71163	6.09442	0.020973	0.175784
ELOVL6	0.425663	5.31708	12.4995	0.00166563	0.049956
RNF19B	0.425639	6.44916	15.3536	0.000636354	0.031917
CCDC109B	0.422532	3.41393	6.1082	0.0208435	0.175768
SIK1	0.422	4.17735	7.89921	0.0096236	0.122818
COBLL1	0.42191	5.94299	10.209	0.00384823	0.0761161
SCD	0.419278	9.90875	14.2226	0.000922689	0.0373454
AZGP1	0.419213	3.46548	8.76323	0.00676541	0.102713
BHLHE41	0.418998	4.95301	5.86051	0.0233134	0.185782
ABCC3	0.415683	4.55965	11.2048	0.00265285	0.0644317
LGALS9B	0.414705	2.76977	5.68777	0.0252279	0.191565
JAG1	0.414236	7.79961	25.2583	3.76873e-05	0.00829542
ZSWIM4	0.412211	3.23696	5.77196	0.0242739	0.187929
CHI3L1	0.409634	5.08976	7.4491	0.0116205	0.13243
ACSL1	0.408623	8.09997	9.31848	0.00542788	0.090049
FERMT1	0.407905	6.37433	20.4785	0.000135407	0.0150942
HSP90AB2P	0.407604	2.75102	6.95875	0.0143299	0.146571
PDE4D	0.406804	4.37614	12.2623	0.00181127	0.0519863
AFAP1	0.406767	5.63716	23.8029	5.48311e-05	0.00916893
MAP3K8	0.406552	4.97841	7.97061	0.00934305	0.121686
PTPN14	0.40482	5.54876	9.92123	0.00429536	0.080297
DUSP7	0.403802	4.72328	6.86981	0.0148924	0.149987
TCF7L2	0.401704	4.59238	9.46953	0.00511623	0.0873752
EPAS1	0.401435	10.047	19.3695	0.000186063	0.0176666
HIPK2	0.400156	6.76264	6.70589	0.015994	0.155181
PPARGC1B	0.399207	5.35273	8.5804	0.00728188	0.107044
TLN1	0.398827	6.95943	6.68118	0.0161677	0.155732
FNDC3A	0.39874	6.85267	12.1396	0.00189198	0.0532897
CASP1	0.398281	6.12028	6.56263	0.0170307	0.158711
JUN	0.398223	5.09183	10.5504	0.00338258	0.0712823
ASAP1	0.397835	4.77227	7.50771	0.0113364	0.131133
LRP8	0.397411	4.34497	17.2865	0.000346371	0.0238588
ZNF442	0.397116	1.10094	6.09769	0.0209421	0.175784
GTPBP2	0.395927	6.02467	10.5422	0.00339292	0.0712823
RUSC1	0.395866	5.11124	15.0275	0.000707422	0.0336982
DDX21	0.395804	7.47516	13.1535	0.00132624	0.0441991
ZNF697	0.395111	3.06173	5.92824	0.0226072	0.182926
SLC39A10	0.394476	5.16706	6.28417	0.0192651	0.168836
KIAA2026	0.393873	5.58629	7.26197	0.0125815	0.137292
BCL10	0.393521	5.27854	8.91092	0.00637751	0.0997734
FAM83H	0.392729	6.16369	5.73632	0.0246728	0.18956
RELB	0.392628	3.92288	7.07971	0.0136022	0.143802
PCLO	0.39255	5.04302	8.91445	0.00636853	0.0997362
ITGA2	0.391216	8.36069	8.37665	0.00790894	0.111373
ZNF189	0.39061	5.16198	10.5674	0.00336108	0.0710675
MYRF	0.390267	5.07982	7.15694	0.013159	0.140502
ARHGAP1	0.389481	6.88956	8.04261	0.00906919	0.119998
SETX	0.387058	7.01715	15.1462	0.0006806	0.0333381
SPRED2	0.385664	5.16707	13.42	0.0012102	0.0423359
CXCL16	0.385487	7.12599	9.70575	0.00466739	0.0841427
SH3PXD2B	0.38516	6.76971	8.64609	0.00709149	0.105064
SLC25A37	0.382178	3.12756	8.75421	0.00678992	0.102713
ARHGAP26	0.381717	6.17843	7.07181	0.0136485	0.143802
DCP1A	0.381408	5.28947	14.2966	0.000900174	0.0369825
PRKDC	0.381235	7.3944	6.46138	0.0178081	0.162621
INPP4B	0.380746	5.57863	9.56841	0.00492284	0.085721
VEGFA	0.38067	5.79693	5.79739	0.0239937	0.186718
FAM83B	0.38034	4.70503	8.45215	0.00766993	0.109965
ATXN7	0.380048	5.26189	12.5466	0.00163827	0.0498071
CDK6	0.378758	6.61528	7.82192	0.00993779	0.123925
ZFYVE26	0.378667	5.71991	11.2629	0.00259685	0.063644
PELI1	0.378469	6.29765	12.5967	0.00160967	0.0493418
RAP1GAP2	0.378208	2.88788	5.91092	0.0227855	0.183365
PLEKHH1	0.377935	5.12939	10.4848	0.00346705	0.0719973
RBM43	0.377645	4.86866	9.34587	0.00536985	0.0895786
CD44	0.377598	9.16745	8.44431	0.00769437	0.110184
BHLHE40	0.377172	7.70257	11.2125	0.00264532	0.0644136
RUNX3	0.377145	1.84757	8.18848	0.008541	0.116217
DCLRE1C	0.376136	4.82498	8.22873	0.0084013	0.115489
PARP4	0.375531	8.1141	9.89263	0.00434282	0.0810428
ATP12A	0.37534	9.84436	7.94358	0.00944818	0.12177
SDCBP2	0.374726	5.32031	6.78456	0.0154544	0.153094
NAA15	0.37435	6.40238	7.80817	0.00999486	0.123925
ZFP36L1	0.373406	7.85743	15.1913	0.000670715	0.0330908
FGD6	0.373364	5.643	7.64065	0.0107198	0.12833
MMAA	0.372997	4.34924	10.4628	0.00349584	0.072075
MAML2	0.371877	5.42294	17.7707	0.000298883	0.0223145
CAD	0.371838	4.79716	6.30493	0.0190878	0.168102
PSME4	0.371681	7.86123	11.865	0.00208719	0.0558693
SMAD3	0.370795	7.72975	32.6053	6.67767e-06	0.0061542
EGR1	0.370427	5.92864	7.15154	0.0131894	0.140622
GJB2	0.370052	8.36666	5.86981	0.023215	0.185536
LPIN1	0.369892	5.23995	15.2698	0.000653857	0.0325067
RASL11A	0.369881	2.04533	5.77464	0.0242441	0.187929
CFLAR	0.368902	6.87497	7.31403	0.0123056	0.136301
ATF5	0.367243	4.1913	6.46204	0.0178029	0.162621
ECE1	0.366467	7.85271	6.67583	0.0162056	0.155732
RRBP1	0.366243	7.37484	6.58385	0.0168726	0.15825
FUS	0.366165	7.83439	31.6169	8.30997e-06	0.0061542
KLF7	0.364967	2.67874	8.3462	0.00800764	0.112257
TRRAP	0.363758	5.94524	6.78305	0.0154646	0.153095
MAP3K13	0.363509	3.13122	6.08067	0.0211032	0.176214
PFAS	0.362953	3.55109	6.72773	0.0158421	0.154993
SEC24A	0.362531	5.82966	7.33635	0.0121894	0.135811
SPTLC2	0.360485	7.00462	14.0981	0.000961929	0.0383173
FRYL	0.359759	6.25862	7.46975	0.0115195	0.132352
TIAM1	0.359176	4.80839	14.1025	0.000960525	0.0383173
ZNF750	0.359169	4.86752	6.5272	0.0172984	0.16003
MAST4	0.358274	6.48776	9.74743	0.00459277	0.0832315
DOCK5	0.354688	5.12452	14.3421	0.000886653	0.0369825
LATS1	0.354576	4.97231	7.51459	0.0113036	0.130866
ASCC3	0.354287	7.23418	10.0185	0.0041381	0.0789796
NEDD9	0.353662	5.03225	6.15031	0.0204532	0.173966
JADE2	0.353309	5.49893	8.12581	0.00876369	0.11813
OTX1	0.35274	3.15889	8.16777	0.0086139	0.116715
TCN1	0.352192	8.78775	6.54922	0.0171315	0.158964
AP3B1	0.351948	7.22367	10.4549	0.00350626	0.072075
LNPEP	0.350597	5.02528	6.35966	0.0186289	0.165241
ARHGAP17	0.34958	5.2648	12.583	0.00161741	0.0493418
GNG5	0.349121	6.17643	9.11751	0.0058752	0.0946342
SPRY1	0.348765	3.82342	9.04291	0.00605139	0.0967774
RICTOR	0.348674	5.67888	5.81268	0.0238268	0.186466
PTAFR	0.348088	6.85659	13.3182	0.00125318	0.0432197
AKIRIN2	0.347504	5.04685	11.159	0.00269789	0.0646968
PDZD2	0.347207	5.16077	7.49902	0.011378	0.131426
RAPGEF4	0.34715	1.39988	6.91639	0.0145948	0.148376
SIDT1	0.347125	4.72543	8.70915	0.00691386	0.103942
DHCR7	0.346983	6.27457	6.43032	0.0180544	0.162922
CALD1	0.346973	5.68179	6.64954	0.0163932	0.15624
JAK1	0.344433	8.0339	9.32526	0.00541343	0.0899083
THSD4	0.343682	5.14828	6.28163	0.0192869	0.168895
TRAF3IP2	0.342182	6.27328	12.8805	0.00145772	0.0459174
ELK4	0.342038	3.8285	6.57895	0.0169089	0.15826
WNT4	0.341469	5.53004	5.59216	0.0263622	0.196441
NFKB1	0.339533	7.22281	15.6529	0.000577913	0.0300854
ETS1	0.338869	6.17805	6.62408	0.0165772	0.157337
RREB1	0.338374	5.8428	10.8148	0.00306417	0.0684316
ANKRD50	0.338284	6.02218	6.70178	0.0160227	0.155346
UGGT1	0.338085	6.6131	12.3749	0.00174044	0.0513035
TTF2	0.337357	5.3317	9.14858	0.00580347	0.0943111
UHRF1BP1	0.336866	5.98287	13.1594	0.0013235	0.0441991
NOP2	0.336548	5.66564	14.3922	0.000872006	0.0368752
EIF4G1	0.336169	8.74663	7.2832	0.0124682	0.136878
KIAA1217	0.335981	7.75831	16.092	0.000502488	0.028201
POLR2A	0.335885	8.17328	6.25363	0.0195292	0.170128
TAOK1	0.335331	5.65406	5.75602	0.0244514	0.18886
NUP160	0.334939	6.57365	13.2976	0.00126204	0.0432197
NLRP1	0.334718	4.15319	6.48839	0.017597	0.16149
TJP1	0.334016	7.03554	10.6908	0.00320922	0.0697023
IER2	0.332835	4.9765	11.4109	0.0024601	0.0622972
DOPEY1	0.332663	6.35701	10.0283	0.0041226	0.0789677
PITPNB	0.332286	6.40851	7.51985	0.0112785	0.130676
CHST15	0.331445	5.40272	31.0437	9.45113e-06	0.0061542
GLI3	0.330937	4.07693	7.69295	0.0104875	0.126968
MESDC1	0.330684	3.72732	12.9984	0.00139925	0.0453314
UBASH3B	0.330504	4.28384	8.69833	0.006944	0.103942
NRIP1	0.329719	6.67599	6.83871	0.0150948	0.151018
PRKCA	0.329654	4.50857	11.9903	0.0019955	0.0547216
TMEM229B	0.328197	4.92924	6.12539	0.0206832	0.175128
SMC6	0.327971	6.49819	8.31752	0.00810185	0.113044
POLR1A	0.327545	5.29593	8.5447	0.00738769	0.107346
EPT1	0.326966	6.03012	5.8156	0.0237952	0.186466
PROSER1	0.32673	5.5175	11.1833	0.00267383	0.0645317
SGPP2	0.326172	6.0553	6.7589	0.0156282	0.153907
RC3H2	0.325204	6.12233	7.6106	0.0108559	0.128693
MYO1D	0.324679	7.92792	23.1733	6.47303e-05	0.00953742
MED13	0.324588	6.76899	5.93587	0.0225292	0.182666
KLF6	0.324534	6.62801	6.69848	0.0160458	0.155384
ZBTB7A	0.324307	5.42803	6.57123	0.0169664	0.158602
PTPRK	0.323883	7.63525	7.40439	0.0118426	0.133578
FARSB	0.322478	6.09153	11.3627	0.00250378	0.0625456
ARFGEF3	0.322228	6.62738	7.08185	0.0135897	0.143773
FAM222B	0.321945	4.70945	16.9697	0.000381854	0.0249629
PER2	0.321767	5.09637	11.9819	0.00200151	0.0547216
SYNPO	0.32164	6.6562	13.5125	0.00117258	0.041673
UBAP2	0.32135	5.84622	13.8339	0.00105135	0.0398799
HIRA	0.321276	5.84434	8.50908	0.00749495	0.108175
ETV6	0.320629	7.33003	13.8541	0.0010442	0.0398728
USP11	0.320397	5.71862	7.91463	0.00956222	0.122444
DNM1L	0.320116	6.65902	6.58388	0.0168723	0.15825
KMT2C	0.319878	6.71216	8.16603	0.00862004	0.116715
AFF4	0.319514	7.36996	5.8576	0.0233443	0.185782
CDK12	0.318851	6.63466	13.0126	0.00139242	0.0452847
USP42	0.318792	4.33266	12.2439	0.00182308	0.0521269
COL17A1	0.318739	9.15152	6.21021	0.0199117	0.171148
RAB11FIP1	0.317824	8.73568	8.23456	0.00838127	0.115449
PGAM1	0.31736	4.9605	9.80767	0.00448721	0.0823807
TUBA1C	0.316579	8.25887	10.9901	0.00287121	0.066699
VCL	0.31654	7.82606	11.2302	0.00262819	0.0640999
SLC7A1	0.31652	6.43883	10.3367	0.00366633	0.0738993
FHDC1	0.316415	5.84303	6.18638	0.0201252	0.172337
PPP2R2A	0.316092	6.9264	7.82242	0.00993571	0.123925
BAZ1A	0.315764	7.1722	7.48895	0.0114265	0.131684
NIPBL	0.314248	7.01286	6.86052	0.0149525	0.150154
ACER3	0.313117	5.54986	6.25037	0.0195577	0.170279
CTTNBP2NL	0.31299	6.64021	8.11026	0.00881991	0.118149
TSHZ3	0.312985	3.08146	9.15872	0.00578027	0.0941367
KDM6A	0.312886	5.92904	12.6909	0.00155744	0.0482763
PSMD12	0.312799	6.23071	5.77613	0.0242276	0.187929
USO1	0.312592	7.30209	7.25508	0.0126185	0.137401
EIF5B	0.311919	7.53451	9.22971	0.00562068	0.0921339
SRFBP1	0.311269	4.6549	12.4792	0.0016776	0.0500527
PFKP	0.311146	6.03867	6.58679	0.0168507	0.15825
NUP188	0.310939	6.64418	13.8615	0.00104163	0.0398728
GPD2	0.310573	6.94978	6.61118	0.0166713	0.157599
PARP8	0.309544	6.01377	6.65734	0.0163373	0.155906
SCLT1	0.309431	4.25231	9.78597	0.00452492	0.082822
LAMB1	0.309279	6.5072	7.2741	0.0125166	0.137228
GPHN	0.30914	4.96406	10.859	0.00301425	0.0684316
HYOU1	0.307854	7.58549	8.29209	0.00818641	0.113803
TPM4	0.307781	9.06789	8.52346	0.00745145	0.10791
BIRC6	0.307405	7.0917	6.06342	0.0212677	0.176708
SMG9	0.307352	4.96974	6.08558	0.0210565	0.176064
MOB3C	0.307247	5.01887	13.522	0.00116878	0.041673
SYVN1	0.307189	5.2103	6.46643	0.0177684	0.162477
FAM129A	0.306865	6.37086	10.8488	0.00302576	0.0684316
GPI	0.306825	7.59235	6.89036	0.0147603	0.149354
RBBP6	0.306221	6.2448	10.4235	0.00354801	0.0722864
EML4	0.305437	7.52452	6.83586	0.0151135	0.151058
HLA-E	0.304741	8.48713	5.83321	0.023605	0.186381
AMPD3	0.304616	5.60875	10.8384	0.0030374	0.0684316
WIPI1	0.303889	6.22378	8.20947	0.00846784	0.115587
SERPINB1	0.303801	9.32074	6.31203	0.0190275	0.167791
TOP1	0.303588	7.25626	5.96164	0.0222677	0.181521
TRIM62	0.303392	3.27797	7.34428	0.0121484	0.135571
GIT2	0.302683	5.88796	14.8019	0.000761635	0.0345235
SCARB2	0.302282	7.97327	5.94849	0.0224008	0.182094
TRAM2	0.302203	4.96169	9.75788	0.00457426	0.0830019
TFCP2L1	0.30081	4.82894	6.99105	0.0141315	0.145826
ASAP2	0.300461	6.03348	12.6343	0.0015886	0.048945
CCNK	0.300338	6.05796	19.5504	0.000176557	0.0172791
PHACTR4	0.299558	6.80302	16.9184	0.000387956	0.0249629
TCF20	0.299386	6.82124	14.8494	0.000749864	0.0344891
RNF114	0.298703	7.10256	9.63188	0.00480294	0.084708
JARID2	0.298518	5.15219	8.96263	0.00624751	0.0984537
RBM26	0.298388	5.4414	11.256	0.0026035	0.0637035
HSPA8	0.297545	11.3612	9.08231	0.00595763	0.0954801
BRD4	0.297279	5.12366	5.97934	0.0220902	0.180658
COL4A6	0.295758	5.45638	6.99901	0.0140831	0.145713
ATXN2L	0.295264	6.24084	7.45289	0.0116019	0.13243
KIAA0586	0.294595	5.17976	9.14422	0.00581348	0.0943721
PTPRE	0.293782	4.12143	8.00244	0.00922089	0.120708
PTPRJ	0.292079	5.589	7.04578	0.0138021	0.144463
DIP2B	0.292049	6.51919	10.7756	0.00310928	0.0687275
TTC9	0.291759	7.49075	7.2258	0.0127771	0.138455
ZNF462	0.291738	4.46056	6.73499	0.015792	0.154795
DHX15	0.291559	7.71107	8.0154	0.00917165	0.120457
H3F3B	0.291109	9.11683	10.8522	0.00302189	0.0684316
TNRC6B	0.290756	5.70721	10.0944	0.0040199	0.0782067
FHL2	0.290319	6.22326	8.42585	0.00775229	0.110325
SPEN	0.290077	6.69922	8.11618	0.00879845	0.118149
FAM83A	0.289515	7.23312	5.94753	0.0224105	0.182094
CCND3	0.289431	6.02651	6.46032	0.0178165	0.162621
ITPRIP	0.289293	4.79179	9.17356	0.00574651	0.0938575
GBF1	0.289065	7.05581	9.25025	0.0055754	0.0915907
SF3B3	0.2882	7.6433	18.603	0.000232969	0.0195396
MYOF	0.285938	9.60654	6.61391	0.0166513	0.157509
SEC24B	0.285104	6.3641	7.85369	0.00980731	0.1239
LGALS8	0.284723	7.23894	11.5373	0.00234948	0.0603232
HUWE1	0.284223	7.94613	6.14505	0.0205014	0.174078
ARHGAP32	0.284122	7.75893	13.7932	0.00106594	0.040014
TSHZ2	0.284009	5.58116	7.71195	0.0104044	0.126266
CNOT1	0.283684	8.79533	10.5359	0.00340101	0.0712823
CDC27	0.283684	6.48458	5.78996	0.0240752	0.187063
PPP1R12A	0.282696	6.14509	5.98856	0.0219983	0.180395
POM121C	0.281913	4.80739	10.8041	0.00307648	0.0685026
NCOA6	0.28141	6.40561	8.83608	0.00657092	0.101212
TRIM26	0.28069	6.60258	15.8364	0.000544991	0.0293733
AAK1	0.280578	5.16168	6.21015	0.0199123	0.171148
DNAJC13	0.280298	6.49345	6.44602	0.0179295	0.162702
ANAPC1	0.27994	5.03623	7.8991	0.00962402	0.122818
ZNF506	0.279797	3.72015	6.07023	0.0212026	0.17655
CLOCK	0.278711	5.56735	6.51751	0.0173724	0.160269
MUC1	0.278286	8.90834	7.54123	0.0111773	0.130405
TMEM97	0.278278	4.96497	8.52022	0.00746123	0.10791
TBC1D1	0.277837	5.5956	14.7598	0.000772236	0.0345235
RALGAPA1	0.276854	4.07838	6.1703	0.0202706	0.172994
ERAP1	0.276583	7.11709	6.42682	0.0180824	0.162979
TAOK3	0.276582	5.7028	18.1404	0.000267391	0.021025
EP300	0.276488	6.92569	7.92863	0.0095069	0.122229
COG3	0.275928	6.08325	9.00196	0.00615058	0.0975033
LRRC59	0.275253	7.1904	17.3145	0.000343413	0.0238493
FKBP5	0.275201	5.64566	8.32595	0.00807403	0.112864
SCAF4	0.274756	5.23721	14.2923	0.000901475	0.0369825
ICE1	0.2737	5.97296	11.1173	0.00273958	0.0652072
POM121	0.273618	4.83507	6.5814	0.0168907	0.15826
CLTC	0.273431	9.4301	6.20374	0.0199695	0.171295
RAB27B	0.272376	5.01879	5.91567	0.0227365	0.183207
MYO1E	0.272044	6.87937	12.6437	0.00158337	0.0488836
CASP2	0.270778	5.707	11.1142	0.0027427	0.0652072
IBTK	0.270676	6.90801	5.54556	0.0269354	0.198363
SLC9A8	0.270646	6.10361	6.02813	0.0216086	0.178656
SNIP1	0.27049	4.46282	9.6749	0.00472348	0.0844356
OTUD4	0.270157	6.78005	7.16128	0.0131345	0.140502
PDIA3P1	0.269701	7.83028	7.52873	0.0112364	0.130538
MCTP2	0.269487	5.234	7.03742	0.0138519	0.144521
PRPF8	0.269374	8.67483	7.55186	0.0111274	0.130254
SHROOM2	0.268665	4.41011	7.30184	0.0123696	0.136817
LUZP1	0.26838	6.83062	8.29364	0.00818121	0.113803
PRR14L	0.268306	6.16633	9.80553	0.00449091	0.0823807
EFNA5	0.267702	4.68579	5.90073	0.0228912	0.183628
RHBDD1	0.266285	5.383	10.297	0.00372182	0.0745204
AIM1	0.26623	7.80363	7.91903	0.0095448	0.122444
BAG3	0.265951	6.5961	6.99217	0.0141246	0.145826
BLNK	0.265732	4.31833	6.10438	0.0208793	0.175784
PDLIM5	0.265436	7.34338	8.13411	0.00873383	0.117933
EGFR	0.265357	6.63563	6.60824	0.0166928	0.157704
XPO5	0.265291	6.34332	8.75712	0.00678202	0.102713
MAPK1IP1L	0.265198	5.99651	9.11554	0.00587977	0.0946342
KIF13B	0.263934	6.73358	6.55841	0.0170624	0.158728
NCOA2	0.263633	5.67235	7.53453	0.0112089	0.130538
FAM193A	0.262823	4.50529	6.31261	0.0190226	0.167791
NPAS2	0.261918	4.95816	7.81842	0.00995226	0.123925
KPNB1	0.261736	8.7428	7.21091	0.0128586	0.138861
PPP1R12B	0.26097	6.73965	6.79691	0.0153716	0.152675
PPP1R10	0.260939	6.4026	11.5774	0.00231555	0.0598893
PUS7	0.259641	4.63441	7.2914	0.0124247	0.13685
DNMT1	0.259557	5.93435	7.56813	0.0110514	0.129933
CORO2A	0.259489	7.21883	8.28384	0.00821404	0.113977
ARID1A	0.258746	6.89158	8.0446	0.00906177	0.119998
ACLY	0.258739	7.58689	9.00019	0.00615491	0.0975033
FAM208B	0.258587	6.66176	6.75991	0.0156213	0.153907
AQR	0.25857	6.63884	9.418	0.00522029	0.0882538
NUP214	0.257883	6.16434	9.60887	0.00484603	0.0853682
SAP130	0.257744	5.15341	9.13611	0.00583215	0.0944721
NOLC1	0.257444	7.55363	16.0297	0.000512513	0.0286571
DHX9	0.25737	8.24113	7.40693	0.0118298	0.133578
GMDS	0.257045	6.42775	7.37282	0.0120021	0.134601
TXLNG	0.256836	4.77469	6.05625	0.0213365	0.176933
TBC1D5	0.25648	6.22132	9.35055	0.00536	0.0895786
CDK17	0.256341	5.22464	5.58226	0.0264828	0.196757
GNL3L	0.255702	4.95291	7.70018	0.0104558	0.126686
PUM3	0.255303	5.89148	10.0714	0.0040553	0.0786153
RIPK1	0.255151	6.50418	13.5489	0.00115809	0.0416279
RAD23B	0.255134	7.43807	5.70818	0.0249928	0.191143
HTT	0.254523	6.66303	6.51849	0.0173649	0.160269
MDM2	0.253889	7.92274	6.58333	0.0168764	0.15825
TRIP12	0.253885	8.52644	7.07	0.0136591	0.143802
B4GALT5	0.252974	9.13104	8.52559	0.00744503	0.10791
IFFO2	0.252737	5.89103	8.8343	0.0065756	0.101212
XPNPEP1	0.252453	7.09742	13.2926	0.00126422	0.0432197
TANC2	0.252249	6.20544	6.85247	0.0150048	0.150417
ZBTB43	0.251918	5.00467	7.37136	0.0120095	0.134601
MED14	0.251422	6.26704	7.64587	0.0106964	0.128264
NFATC3	0.251385	5.4661	6.80219	0.0153363	0.152424
MARK2	0.25124	6.21358	7.00881	0.0140237	0.145581
VPS13D	0.250632	7.54011	6.45113	0.017889	0.162702
BAZ2A	0.250287	7.32779	5.95698	0.0223148	0.181708
RRS1	0.250153	3.74143	6.44439	0.0179424	0.162702
NUP155	0.249912	5.25244	8.3905	0.00786449	0.110963
ANKRD17	0.249835	7.54596	6.10607	0.0208634	0.175768
TRAF6	0.249575	3.99732	7.83284	0.00989271	0.123925
MTHFD1L	0.249451	4.95321	6.20881	0.0199242	0.171148
MRPS30	0.24907	4.48918	5.66471	0.0254964	0.192652
AP1G1	0.248987	7.72976	5.66319	0.0255143	0.192691
NUP98	0.248834	7.34677	10.4528	0.00350898	0.072075
MSMP	0.248076	3.62605	6.09054	0.0210096	0.175822
GEMIN5	0.247846	4.72683	7.76349	0.0101828	0.124679
DUSP4	0.247324	3.71579	5.7493	0.0245267	0.189014
USP7	0.247269	7.4451	8.69824	0.00694426	0.103942
IRF6	0.247023	7.27363	11.527	0.00235831	0.0604472
SLC35A4	0.246975	6.77869	9.50639	0.00504317	0.0866206
CTNNA1	0.245633	10.0416	12.3544	0.0017531	0.0513035
SH3KBP1	0.245492	5.86685	10.4599	0.00349966	0.072075
SF1	0.244971	7.16241	10.5185	0.00342332	0.0712854
STT3A	0.244888	7.4672	7.2839	0.0124645	0.136878
CTNND1	0.244251	9.67975	7.76656	0.0101697	0.12466
BCOR	0.243223	4.64108	5.9846	0.0220377	0.180512
HPS5	0.243084	6.0286	5.69316	0.0251656	0.191565
PAICS	0.24238	6.94361	6.00137	0.0218713	0.179748
MAP4K4	0.242259	7.34823	8.67832	0.00700011	0.10406
SEC23B	0.241752	7.16636	13.8494	0.00104588	0.0398728
FBLN5	0.241343	3.39919	5.57215	0.0266067	0.197386
SIK3	0.24119	5.52808	7.60586	0.0108776	0.128693
PLAGL2	0.241062	5.91069	14.2317	0.000919879	0.0373454
CRTC3	0.240602	4.497	7.44235	0.0116538	0.132582
CSTF3	0.24033	5.62694	8.34413	0.00801439	0.112257
RNASEL	0.239888	5.59064	5.62764	0.0259347	0.194118
UBAP2L	0.239671	7.87535	8.1874	0.0085448	0.116217
JMJD1C	0.237943	6.40709	5.76407	0.0243615	0.188415
ZNF207	0.237818	8.17333	8.5979	0.00723062	0.106602
NUP153	0.237645	6.70068	7.3894	0.011918	0.133781
KLF13	0.237571	7.0254	5.72501	0.0248009	0.190073
SIPA1L2	0.237157	6.41657	7.62114	0.0108079	0.128595
URB2	0.237046	4.13114	7.07427	0.0136341	0.143802
NKIRAS2	0.236979	5.66475	5.68635	0.0252444	0.191565
SEC31A	0.235377	8.00662	10.3432	0.00365733	0.0738165
SH3BP4	0.234385	6.51811	13.2778	0.00127065	0.0432197
FUBP1	0.233381	7.31185	11.3835	0.00248483	0.0625004
TPP1	0.232815	5.95412	7.58811	0.010959	0.129155
DDX39B	0.232561	7.92221	11.3597	0.00250646	0.0625456
RASEF	0.23242	5.006	6.22254	0.0198023	0.171148
AMER1	0.2321	3.21249	7.11494	0.013398	0.142143
WWC3	0.231939	4.85222	6.14055	0.0205429	0.174332
SP1	0.231132	7.3118	6.9519	0.0143724	0.146807
ZNF592	0.231001	5.46431	5.72486	0.0248026	0.190073
VPRBP	0.230603	5.61859	7.88283	0.00968926	0.122923
TP53	0.229617	6.28729	11.1527	0.00270409	0.0646968
CAPN2	0.229359	9.97616	10.9261	0.00294017	0.0677677
SIPA1L1	0.229293	6.8826	9.64621	0.00477632	0.0846661
EMSY	0.228278	4.99255	7.77866	0.0101185	0.124619
EDARADD	0.228077	6.02036	8.16671	0.00861764	0.116715
MOCOS	0.227944	4.28148	7.28814	0.012442	0.13685
NOTCH2	0.22741	7.83975	7.44684	0.0116316	0.13243
TPM3	0.227273	8.2967	10.8328	0.00304377	0.0684316
ABAT	0.226549	5.81953	8.87864	0.00646015	0.100338
VRK2	0.226421	5.33448	6.37456	0.0185061	0.164991
COPG1	0.225702	7.69433	8.80516	0.00665272	0.101862
PDCD6IP	0.225538	7.98285	7.47465	0.0114957	0.132278
NEK6	0.225045	5.11646	7.88718	0.00967177	0.122923
RIOK1	0.223631	5.15351	6.78524	0.0154499	0.153094
ARCN1	0.223498	8.04928	7.47445	0.0114967	0.132278
CDCP1	0.223097	6.50573	6.02377	0.0216512	0.17891
FAM120A	0.222769	7.69268	11.8886	0.0020696	0.0556947
SPG11	0.22188	7.12304	6.48713	0.0176067	0.16149
NRP2	0.221808	6.72834	7.20857	0.0128715	0.1389
SON	0.221371	8.67206	6.05582	0.0213406	0.176933
NOM1	0.220466	4.64542	10.0007	0.00416641	0.0792312
DHX33	0.220425	4.91842	10.2391	0.0038045	0.0754751
STK4	0.218355	5.5439	7.25055	0.0126429	0.137514
CS	0.217228	7.98535	5.84116	0.0235196	0.186381
QTRT2	0.217064	5.49687	6.38155	0.0184488	0.164903
POLR1B	0.216781	5.52115	5.91979	0.022694	0.183117
NAT10	0.216329	6.01539	7.97217	0.00933702	0.121686
AP2B1	0.216205	9.32048	6.2702	0.0193854	0.169462
ELMO2	0.215918	5.50089	13.4912	0.00118112	0.0418576
SRF	0.214944	5.35335	5.83074	0.0236315	0.186381
CBLB	0.21482	5.86686	7.88593	0.00967681	0.122923
IBA57	0.214571	3.21097	6.16171	0.0203488	0.173367
WASF2	0.214497	7.54041	6.67853	0.0161864	0.155732
MID1	0.214417	5.90253	7.38927	0.0119186	0.133781
NUP205	0.214321	6.84709	6.29778	0.0191487	0.168368
DVL3	0.213558	6.41239	5.92812	0.0226085	0.182926
CHD7	0.212946	5.18499	8.11329	0.00880894	0.118149
SRGAP2	0.212486	4.8262	6.22189	0.0198081	0.171148
NCL	0.211993	9.88948	7.03547	0.0138636	0.144543
CRNKL1	0.210844	5.61104	6.00133	0.0218717	0.179748
MTHFD1	0.210767	6.65271	6.41215	0.0182003	0.163748
POLR3B	0.209458	4.98534	5.79948	0.0239708	0.186718
WDR7	0.208529	5.18736	7.49173	0.0114131	0.13163
SRP72	0.208188	7.17215	6.01723	0.0217152	0.179019
SCFD2	0.208031	4.87345	5.74766	0.0245451	0.18906
ZDHHC5	0.207421	7.86316	10.1874	0.00387991	0.0764686
MYO5B	0.20736	7.86014	5.80686	0.0238901	0.186718
POLR3A	0.207255	5.31601	7.92753	0.00951123	0.122229
MTF1	0.206838	6.29174	6.42009	0.0181363	0.163368
LARP4B	0.206579	6.73468	10.9285	0.00293747	0.0677677
ABHD2	0.206382	8.42331	5.74467	0.0245786	0.189125
PUM1	0.204399	7.20385	7.12117	0.0133623	0.141964
ARHGEF7	0.204032	5.40446	8.83608	0.00657093	0.101212
INTS3	0.203045	6.15556	7.7706	0.0101526	0.12466
STK24	0.203012	8.02141	11.4691	0.00240852	0.0615252
PHF12	0.202352	5.35511	5.64416	0.0257384	0.193513
ABCF1	0.202297	6.42277	7.87907	0.0097044	0.123012
DOCK9	0.201284	7.43392	6.21462	0.0198726	0.171148
KAT6A	0.200967	6.7262	6.4871	0.017607	0.16149
SEC14L1	0.200691	6.7082	6.76561	0.0155825	0.153657
FOXJ2	0.2006	4.95527	6.07762	0.0211321	0.176228
KPNA1	0.200448	6.88027	5.55463	0.0268228	0.198016
PRPF4	0.200409	5.60404	7.77635	0.0101283	0.124619
SMG7	0.200018	7.38512	6.43262	0.0180361	0.162853
CRIM1	0.199851	6.03137	8.55848	0.00734664	0.107162
WIPF2	0.199241	6.17161	6.47789	0.0176787	0.161951
SEC23IP	0.198946	6.51558	6.57979	0.0169027	0.15826
MED1	0.197406	6.81181	5.92572	0.0226331	0.18294
SMC1A	0.196569	6.98711	6.45298	0.0178744	0.162702
SRPRA	0.195638	7.50086	9.40475	0.00524741	0.0885141
POGK	0.194027	5.63494	5.54242	0.0269746	0.198555
ATP2A2	0.19337	9.38413	6.30068	0.0191239	0.168248
ARFGEF2	0.191688	6.89574	6.39203	0.0183633	0.164529
NOP14-AS1	0.191207	4.5364	6.66866	0.0162565	0.155793
PDCD11	0.191078	6.01434	6.03416	0.02155	0.178269
ABCF2	0.189753	6.41732	10.2684	0.00376243	0.0749093
TTPAL	0.189254	5.20642	6.05571	0.0213416	0.176933
BRE	0.188782	5.63451	5.73745	0.02466	0.189558
SSH1	0.187814	5.93684	5.54068	0.0269964	0.198618
SRRM1	0.187592	6.50687	5.65093	0.0256584	0.193264
INO80	0.187395	6.04085	10.1599	0.00392068	0.0769708
PDLIM1	0.186439	9.06579	6.62275	0.0165868	0.157337
TNPO3	0.184843	6.54486	6.96647	0.0142822	0.14638
TLE4	0.184757	5.7321	6.98396	0.0141748	0.146073
ATXN1L	0.183551	6.70438	7.34398	0.01215	0.135571
SF3B4	0.183322	5.81129	6.86353	0.014933	0.150096
CHD8	0.18087	7.11372	6.8817	0.0148158	0.149715
NSUN2	0.180015	6.7623	9.43704	0.00518155	0.0877957
PTPN1	0.179414	6.69054	9.36912	0.00532113	0.0891599
ALAS1	0.179131	6.83981	6.16035	0.0203612	0.173375
RPRD1B	0.178468	5.82152	6.75126	0.0156803	0.154219
RNF4	0.17789	6.2952	7.07775	0.0136137	0.143802
DNMBP	0.17748	6.16922	8.42545	0.00775352	0.110325
XPO6	0.177266	6.72298	9.87563	0.0043713	0.0813621
SRSF4	0.176575	6.00448	6.61865	0.0166167	0.157375
BRD2	0.176109	8.15937	5.69579	0.0251353	0.191565
IRF2	0.174635	6.56451	6.36415	0.0185918	0.165241
GORASP2	0.173721	7.14538	7.68877	0.0105059	0.127089
LARP1	0.17325	8.26485	5.79831	0.0239836	0.186718
RPRD2	0.166793	6.4351	5.87872	0.0231212	0.18508
SH3RF1	0.164137	5.74596	6.98188	0.0141875	0.146104
COPA	0.163562	8.34551	5.9373	0.0225146	0.182666
TNFAIP1	0.156193	6.27506	6.13916	0.0205557	0.174343
STAU1	0.150312	7.55231	5.91568	0.0227364	0.183207
GNB1	0.140743	8.44839	5.67025	0.0254316	0.192355
WDR33	0.139343	6.37853	7.12548	0.0133376	0.141801
CIAO1	-0.125191	6.68965	6.76603	0.0155797	0.153657
VGLL4	-0.150412	5.66498	6.81489	0.0152518	0.151785
ISY1	-0.16161	5.30132	5.93634	0.0225244	0.182666
FAM134C	-0.161917	5.94011	5.69083	0.0251925	0.191565
ANAPC5	-0.164504	7.24262	6.21854	0.0198377	0.171148
ADI1	-0.167697	6.54283	6.65803	0.0163323	0.155906
IP6K2	-0.168726	6.22246	7.83326	0.00989098	0.123925
CYB561D1	-0.169006	5.21375	6.01858	0.021702	0.179019
APMAP	-0.169378	6.59012	6.01668	0.0217206	0.179019
MRPS25	-0.170501	5.00923	5.8489	0.0234369	0.186241
ZNF740	-0.170532	6.0157	6.69626	0.0160614	0.155436
ICMT	-0.170589	7.09961	10.2064	0.00385194	0.0761161
WBP1L	-0.172505	6.23885	5.56076	0.026747	0.19765
GLB1	-0.174047	7.04921	5.62649	0.0259485	0.194125
HKR1	-0.174494	5.79342	5.64912	0.0256798	0.193264
ZDHHC4	-0.17701	5.46014	5.68916	0.0252119	0.191565
ERCC3	-0.177561	6.60067	9.43836	0.00517889	0.0877957
PDCL	-0.178768	4.7331	6.09413	0.0209757	0.175784
DCTN2	-0.179146	7.13442	6.43789	0.0179941	0.162702
PRSS12	-0.179273	7.20989	6.67094	0.0162403	0.155793
EIF3F	-0.186343	6.76413	6.66684	0.0162694	0.155793
UBAC2	-0.186572	6.0882	8.75943	0.00677574	0.102713
FKBP9	-0.187673	6.70144	5.82524	0.0236909	0.186381
NIT2	-0.188247	5.73448	6.24888	0.0195707	0.170293
GATB	-0.188934	4.67411	7.09374	0.0135205	0.143342
POLR1D	-0.190323	6.5104	6.62317	0.0165838	0.157337
B4GALT4	-0.192614	6.88316	6.08501	0.0210619	0.176064
ZNF329	-0.194802	4.36731	6.16327	0.0203346	0.173367
SIRT5	-0.194987	4.78343	6.2897	0.0192176	0.16868
ERLIN2	-0.196705	6.97725	6.45262	0.0178772	0.162702
AMACR	-0.199185	5.30002	6.37972	0.0184638	0.16494
MAGEF1	-0.199569	5.6575	5.7455	0.0245693	0.189125
TMCO1	-0.200105	7.11165	5.54908	0.0268917	0.198234
DCAF8	-0.200191	6.95313	11.1764	0.00268061	0.0645317
TMCO3	-0.201362	6.19833	9.33671	0.00538917	0.0897027
SIAE	-0.202975	5.22232	8.56202	0.00733615	0.107162
MSI2	-0.203028	5.96845	6.43971	0.0179796	0.162702
PDCD6	-0.203232	6.48642	6.59832	0.0167656	0.157948
TCEAL4	-0.203944	6.17961	5.63849	0.0258057	0.193632
ADPGK	-0.205328	5.94061	5.53715	0.0270404	0.198713
SEPHS1	-0.206074	5.92318	9.38858	0.00528072	0.0889766
HAX1	-0.207862	6.2407	5.62388	0.0259797	0.194262
PSMB5	-0.20953	7.27148	5.81167	0.0238378	0.186466
RNF7	-0.209673	6.1716	6.71942	0.0158997	0.154993
SLC25A38	-0.210799	5.26222	10.0621	0.00406974	0.0786695
PHYH	-0.213583	4.00745	5.8921	0.022981	0.184153
HTATIP2	-0.214844	6.00635	9.98539	0.00419095	0.0793522
RXRB	-0.215209	5.34721	5.90501	0.0228468	0.183565
EMC8	-0.216162	4.71394	6.53505	0.0172386	0.15986
HADH	-0.216181	6.36159	8.49529	0.00753693	0.108677
FECH	-0.216397	5.69936	7.83365	0.00988937	0.123925
ENSA	-0.216567	7.89392	6.70856	0.0159753	0.155181
UBE2E3	-0.216895	5.78886	5.57597	0.0265597	0.197191
SLC39A1	-0.217265	6.57396	8.41108	0.00779894	0.110491
TAF7	-0.217787	7.14509	7.46376	0.0115487	0.13243
KRCC1	-0.21845	5.70662	5.99098	0.0219742	0.180395
SMYD4	-0.218916	4.42326	9.02193	0.006102	0.0973451
RRAGD	-0.219456	4.96341	5.63086	0.0258964	0.194024
SLC2A10	-0.219782	5.92385	6.9539	0.01436	0.146779
SAE1	-0.219984	6.96942	7.40165	0.0118563	0.133578
APTX	-0.220392	5.57906	5.77037	0.0242915	0.18797
CRTAP	-0.220626	6.8349	8.39387	0.00785373	0.110955
HACD3	-0.221259	7.1531	5.82317	0.0237132	0.186411
CARS	-0.2217	6.80129	6.11312	0.0207974	0.175505
WDR70	-0.222326	5.63744	6.67824	0.0161885	0.155732
PTGR1	-0.222807	6.94519	6.1777	0.0202036	0.172552
BEX3	-0.223859	5.44253	5.70082	0.0250773	0.191565
ZFYVE21	-0.224222	5.87729	6.9779	0.0142119	0.146256
KANSL2	-0.224315	5.21565	5.93936	0.0224936	0.182666
SEPHS2	-0.224679	6.58984	10.5263	0.00341328	0.0712854
HBP1	-0.225688	6.64551	5.53207	0.027104	0.198949
BTD	-0.225698	4.33253	8.41279	0.00779353	0.110491
HAUS4	-0.226081	5.42315	7.40671	0.0118309	0.133578
ALDH7A1	-0.226118	6.7234	6.7111	0.0159576	0.155181
CNBP	-0.226176	8.2492	6.55391	0.0170961	0.15891
YPEL2	-0.226378	6.23315	7.35604	0.0120879	0.135379
CALCOCO1	-0.227718	6.5607	7.63884	0.010728	0.12833
TMEM186	-0.227934	3.45939	6.11818	0.0207502	0.175485
MXRA7	-0.228119	6.14196	7.91258	0.00957036	0.122444
TP53I3	-0.228527	5.55123	5.95	0.0223854	0.182087
GPALPP1	-0.22861	4.04052	5.65905	0.0255628	0.192961
MRFAP1L1	-0.228739	6.44761	10.4342	0.00353371	0.0722864
LZIC	-0.22885	4.342	5.71325	0.0249348	0.190893
NQO2	-0.228855	4.476	5.68546	0.0252546	0.191565
SLC41A3	-0.229154	5.82241	7.05104	0.0137709	0.144375
WLS	-0.229426	6.5349	8.0718	0.00896069	0.119294
PDCD2	-0.230048	5.6231	5.82564	0.0236865	0.186381
ZMAT2	-0.230429	6.83978	5.77296	0.0242627	0.187929
MRPL45	-0.231683	5.74657	8.48861	0.00755737	0.108764
RPL26L1	-0.231772	4.43887	6.92142	0.0145631	0.148153
NIF3L1	-0.231933	5.47667	7.60807	0.0108675	0.128693
NDUFAF7	-0.232008	3.97957	5.56382	0.0267092	0.19765
EDA	-0.233697	3.42014	5.73206	0.0247209	0.189736
PCID2	-0.233724	5.00588	10.2658	0.00376606	0.0749093
NSL1	-0.233896	4.73832	7.95641	0.00939812	0.121686
FRAT2	-0.233924	4.91431	9.78225	0.00453143	0.082822
PEX5	-0.234596	5.33473	8.41018	0.00780179	0.110491
UBE2E1	-0.236329	7.053	5.63867	0.0258035	0.193632
FAHD1	-0.236437	4.49917	5.62917	0.0259165	0.194078
ABCC5	-0.236715	6.32842	5.98885	0.0219954	0.180395
RSAD1	-0.237161	4.60565	6.36047	0.0186222	0.165241
TMEM203	-0.237966	4.91302	6.90813	0.0146471	0.148606
RAB4A	-0.238404	5.58949	6.55139	0.0171151	0.15891
RNF130	-0.238965	6.36459	7.40189	0.0118551	0.133578
ORMDL3	-0.239058	6.31647	7.7687	0.0101607	0.12466
CCDC53	-0.239153	5.25369	5.68071	0.0253098	0.191722
PLEKHA5	-0.23924	6.95645	8.22125	0.00842708	0.115489
PSMA7	-0.239691	6.83289	5.84018	0.0235301	0.186381
RNF170	-0.239768	5.30993	6.97292	0.0142425	0.146272
ENOPH1	-0.239875	5.74325	5.82625	0.0236799	0.186381
MRPS7	-0.240299	5.95986	6.26177	0.0194585	0.169806
TIMMDC1	-0.240381	6.4493	8.15528	0.00865819	0.117126
CRBN	-0.241442	5.34482	6.4073	0.0182394	0.163992
AMFR	-0.241727	6.40189	12.8833	0.00145632	0.0459174
HIBADH	-0.241979	6.06284	8.99078	0.00617797	0.0976637
ZSCAN9	-0.242015	3.11116	5.80643	0.0238948	0.186718
UIMC1	-0.242901	5.22739	7.55163	0.0111285	0.130254
PRPSAP1	-0.24386	5.82039	14.3838	0.000874433	0.0368752
LSM1	-0.244211	5.33039	6.28405	0.0192661	0.168836
KCTD18	-0.244242	4.95224	11.3212	0.00254206	0.0630172
ABCB10	-0.245088	4.94835	10.9584	0.00290518	0.0672691
PPIE	-0.245568	5.73343	8.57039	0.00731138	0.107162
OXR1	-0.245628	6.10129	6.09225	0.0209935	0.175784
HMGCL	-0.246341	5.75751	9.65245	0.00476476	0.0846661
HEBP1	-0.247127	4.19031	6.77877	0.0154935	0.15328
ZNF263	-0.247536	5.06559	14.3304	0.000890101	0.0369825
CBX1	-0.248123	6.01784	6.5239	0.0173236	0.160156
ZNF428	-0.248187	4.21118	5.65089	0.0256589	0.193264
TPST2	-0.248198	3.68352	7.81176	0.00997991	0.123925
ENTPD3	-0.248926	5.88118	6.37358	0.0185142	0.164991
OBFC1	-0.249143	6.40942	8.10606	0.00883516	0.118249
SPTSSA	-0.249912	4.7357	7.88703	0.00967237	0.122923
FBXO22	-0.25107	4.18911	7.95223	0.00941439	0.121686
SLC25A4	-0.251925	5.55375	6.89448	0.014734	0.149188
PGPEP1	-0.25221	5.41959	8.2498	0.00832915	0.115151
NUDT12	-0.252272	5.35487	6.88752	0.0147785	0.149438
TRAPPC3	-0.253677	6.31796	8.06916	0.00897045	0.119319
ZNF772	-0.25441	3.90801	6.83353	0.0151288	0.151058
PERP	-0.255007	9.78717	6.01636	0.0217238	0.179019
NAA20	-0.255214	6.71193	5.83311	0.023606	0.186381
ARL6IP5	-0.256497	7.70812	7.82367	0.00993054	0.123925
TNFRSF10D	-0.257102	4.60277	7.07306	0.0136411	0.143802
AMZ2	-0.25729	6.31993	6.1814	0.0201701	0.172526
EMC3	-0.257463	6.58931	11.0594	0.0027987	0.0661397
OSBPL1A	-0.257711	5.21036	6.20692	0.0199411	0.171148
NABP2	-0.258184	4.78564	10.7057	0.00319142	0.0696036
FAM134A	-0.25878	6.70554	7.45331	0.0115999	0.13243
THYN1	-0.258982	5.9379	6.64156	0.0164506	0.156592
SNX4	-0.259678	5.85489	5.75443	0.0244692	0.18886
SRI	-0.260019	7.03306	6.08208	0.0210898	0.176199
PFN2	-0.260065	7.65427	6.99107	0.0141314	0.145826
PIK3IP1	-0.261135	6.99393	9.14095	0.00582101	0.0943929
NGRN	-0.261364	7.48372	8.68552	0.00697985	0.104023
ELMOD3	-0.261802	4.03828	12.0503	0.00195318	0.0540057
MED18	-0.262394	4.52522	9.47292	0.00510946	0.0873585
ZNF552	-0.2625	5.05678	10.007	0.00415636	0.079228
ERMAP	-0.262702	5.21057	10.037	0.00410893	0.0789677
TSPAN31	-0.262756	5.32891	7.17245	0.0130719	0.14026
TDRKH	-0.262815	3.9778	6.22325	0.019796	0.171148
RPIA	-0.262815	4.95233	9.25397	0.00556725	0.0915564
MBTPS1	-0.262993	7.53001	13.7568	0.00107913	0.0401273
ZNF266	-0.26325	5.1945	6.66013	0.0163174	0.155906
TPD52L1	-0.263487	5.61123	8.11157	0.00881516	0.118149
ISCA2	-0.263657	4.53287	6.45321	0.0178726	0.162702
CCDC115	-0.263682	5.65161	13.135	0.00133472	0.044242
TMEM45B	-0.263945	6.71036	6.51674	0.0173783	0.160269
ATP5L	-0.263998	7.62189	10.784	0.00309949	0.0686115
CAMLG	-0.264762	4.64636	7.05902	0.0137238	0.144181
ASB13	-0.265031	4.48925	6.06468	0.0212556	0.176704
CPOX	-0.265069	4.69061	7.83774	0.00987257	0.123925
CAPRIN2	-0.265181	4.03556	8.18843	0.0085412	0.116217
ACADM	-0.265259	6.32399	9.63583	0.00479559	0.084708
ALAD	-0.265387	5.99779	7.22447	0.0127844	0.138455
H1F0	-0.265446	6.72142	6.4679	0.0177569	0.16247
HEXA	-0.265783	6.73644	10.4545	0.00350673	0.072075
TRIT1	-0.265918	5.22104	7.20576	0.012887	0.138968
NUDT4P1	-0.266003	4.31234	10.5362	0.00340069	0.0712823
FARS2	-0.266439	4.60876	5.87627	0.023147	0.185188
PDRG1	-0.266846	4.49146	7.8442	0.00984607	0.123925
PINK1	-0.267701	5.82391	6.51298	0.0174072	0.160339
TMEM59	-0.267851	8.95387	7.2611	0.0125861	0.137292
COA3	-0.268041	5.82516	7.21355	0.0128442	0.138804
NOP10	-0.268156	6.34816	6.73377	0.0158004	0.154795
RPL15	-0.268198	8.71415	6.31833	0.0189743	0.167616
KLHDC7A	-0.268301	5.04154	7.25785	0.0126036	0.137384
HNRNPA1L2	-0.268515	3.98405	6.39902	0.0183064	0.164116
ZNF324B	-0.269058	2.19272	7.04345	0.013816	0.144463
MRGBP	-0.269211	3.56175	6.51381	0.0174008	0.160339
IGBP1	-0.269312	6.4966	10.7923	0.00309004	0.0685026
OSGEP	-0.269394	4.33332	9.45214	0.00515108	0.0876729
SDF2	-0.269449	5.47316	7.06447	0.0136916	0.14397
PXMP4	-0.269456	4.85958	8.67873	0.00699895	0.10406
SPR	-0.269704	4.22716	8.32365	0.00808161	0.112866
MRPS24	-0.269764	5.05805	6.17916	0.0201904	0.172552
LAMTOR5	-0.269894	6.53716	6.1016	0.0209054	0.175784
OARD1	-0.270003	5.57248	7.81865	0.00995134	0.123925
TP53RK	-0.270374	5.18107	6.87185	0.0148792	0.149987
PPIC	-0.270524	5.76497	7.63329	0.010753	0.12833
ZFP14	-0.271044	3.44868	6.11682	0.0207629	0.175485
PTPMT1	-0.271081	4.94302	8.90281	0.00639816	0.0998894
BOD1	-0.271354	5.1677	13.2368	0.00128871	0.0435251
GDF11	-0.271357	2.47489	6.18378	0.0201487	0.17244
DDIT4	-0.271567	6.87694	5.69662	0.0251256	0.191565
RPS14	-0.272027	9.6187	5.59388	0.0263413	0.196401
UST	-0.272638	4.64132	12.0878	0.00192725	0.0536822
FOXO4	-0.272821	3.88849	7.63685	0.010737	0.12833
COX6A1	-0.273419	7.23174	6.13755	0.0205705	0.17437
RPL11	-0.273521	10.0972	6.23324	0.0197079	0.171148
SNUPN	-0.273542	4.5069	7.6067	0.0108737	0.128693
ZSCAN30	-0.273761	3.92609	5.96767	0.0222071	0.181124
RPL32	-0.273928	9.13801	7.03996	0.0138367	0.144463
NPRL2	-0.274191	4.14099	5.53181	0.0271072	0.198949
NAAA	-0.274226	4.49047	9.87926	0.0043652	0.0813597
NEDD8	-0.274747	7.07566	5.9231	0.02266	0.18294
BNIP1	-0.274879	3.69183	6.75221	0.0156738	0.154219
ZFP30	-0.274943	3.52125	6.85957	0.0149587	0.150154
CKLF	-0.275144	3.61279	5.83737	0.0235603	0.186381
ZC2HC1A	-0.275217	4.49853	5.58655	0.0264304	0.196741
HTRA2	-0.275429	3.15499	6.09329	0.0209837	0.175784
TPST1	-0.275922	4.87232	7.55633	0.0111065	0.130254
AIG1	-0.276706	5.39601	6.33368	0.0188452	0.166792
ZKSCAN4	-0.277936	3.11096	5.7788	0.0241981	0.187825
TMEM40	-0.278092	5.27057	6.2902	0.0192134	0.16868
BPNT1	-0.278115	6.02608	7.91328	0.0095676	0.122444
MSANTD3	-0.27819	4.08936	9.34621	0.00536914	0.0895786
STX8	-0.278652	5.08875	6.2665	0.0194174	0.169575
AXIN2	-0.278806	4.78591	5.82939	0.023646	0.186381
TRAK2	-0.278985	6.37886	7.32453	0.0122508	0.135893
NXPE3	-0.279775	3.46839	10.2732	0.00375554	0.0748974
NIPSNAP1	-0.279813	6.14038	8.60626	0.00720627	0.106347
ENY2	-0.280189	6.07878	7.63512	0.0107447	0.12833
CDKN2AIPNL	-0.280443	3.58943	5.97343	0.0221493	0.180848
NDUFS3	-0.280745	6.60896	8.01433	0.0091757	0.120457
ELP6	-0.28087	4.45492	6.17727	0.0202075	0.172552
PSMD9	-0.281271	5.54699	7.19099	0.0129686	0.139648
DHRS7B	-0.281428	5.4174	6.2082	0.0199296	0.171148
PLA2G12A	-0.281625	5.41974	9.37962	0.00529929	0.0890906
FAM45BP	-0.281747	4.45531	15.7689	0.000556868	0.0294984
RER1	-0.282186	6.89416	12.2142	0.00184245	0.052482
RPL24	-0.282213	8.62809	5.58351	0.0264676	0.196741
CAB39L	-0.282596	5.89593	12.1818	0.00186379	0.0526771
ICT1	-0.282994	4.97243	10.4745	0.00348042	0.072075
SPINT2	-0.283577	8.73464	7.81338	0.00997318	0.123925
LEPROT	-0.283615	7.06393	7.45073	0.0116125	0.13243
ZNF84	-0.284074	4.80546	10.9117	0.00295586	0.0679217
NDRG2	-0.284216	8.74772	9.65887	0.00475291	0.0846164
COMMD6	-0.284324	5.60114	6.20967	0.0199166	0.171148
PHEX	-0.284726	2.2011	5.86509	0.0232649	0.18564
NARS2	-0.285192	4.61716	9.5578	0.0049432	0.0857248
SMIM20	-0.285546	4.42112	6.61728	0.0166267	0.157375
ZBTB22	-0.286364	4.39059	6.84456	0.0150565	0.150734
CCDC127	-0.286579	3.57655	12.8807	0.00145766	0.0459174
YAF2	-0.287534	2.96266	5.65739	0.0255823	0.193012
RPS20	-0.287622	9.31108	6.09416	0.0209754	0.175784
RPL27A	-0.287856	9.06608	7.05641	0.0137392	0.144242
CCNL2	-0.288258	4.54159	5.56907	0.0266446	0.197473
POLR2H	-0.288757	5.11766	8.77379	0.00673684	0.10263
BTBD6	-0.289275	5.16918	6.67712	0.0161964	0.155732
SSR2	-0.289392	7.68946	9.32894	0.00540562	0.0898774
ZNF226	-0.289586	4.76099	12.6852	0.0015605	0.0482763
CDKN1B	-0.289673	4.55386	5.53649	0.0270487	0.198713
SLC35B2	-0.289714	6.29665	8.89588	0.00641588	0.0999281
SLC50A1	-0.289924	5.39458	9.78282	0.00453043	0.082822
BLVRA	-0.290202	5.69012	9.11064	0.00589118	0.0947169
ZIK1	-0.290639	3.29518	9.48708	0.0050813	0.0869755
OCIAD2	-0.291158	6.47149	6.01721	0.0217154	0.179019
MRPL36	-0.29128	4.31351	7.91465	0.00956217	0.122444
ZNF230	-0.291356	3.11787	8.48874	0.00755697	0.108764
SUMO2	-0.291906	5.8638	6.70594	0.0159936	0.155181
TPRKB	-0.292034	4.3517	6.21653	0.0198556	0.171148
CPQ	-0.292474	3.75606	6.11672	0.0207638	0.175485
YPEL5	-0.292634	7.17658	8.0916	0.00888791	0.118639
ERGIC3	-0.292718	7.98608	6.87583	0.0148535	0.149896
PBLD	-0.293156	4.32569	13.9098	0.00102479	0.0395683
SNX25	-0.293556	4.23334	9.58027	0.00490018	0.085721
EBPL	-0.294435	4.35357	7.50612	0.011344	0.131133
BEX4	-0.29477	5.07161	12.1773	0.00186674	0.0526771
CEP44	-0.29484	4.69474	7.39857	0.0118718	0.133653
ABCA11P	-0.294906	3.58573	7.75169	0.0102331	0.125193
TMEM183B	-0.295649	4.91987	7.24444	0.0126759	0.137675
ECHDC2	-0.295759	4.12834	7.95329	0.00941026	0.121686
TMEM220	-0.296394	3.08017	7.08714	0.0135588	0.143648
H2AFV	-0.296517	6.71702	11.542	0.00234546	0.0603227
PRDX3	-0.296735	7.34478	9.5063	0.00504335	0.0866206
ECHDC1	-0.296988	6.75162	7.39401	0.0118948	0.133781
OSER1	-0.297056	5.38633	12.9425	0.00142667	0.0459174
HSBP1	-0.297645	7.89569	10.4409	0.00352478	0.0722864
ANGEL1	-0.297736	4.28209	12.9026	0.0014466	0.0459174
NUDCD2	-0.298499	4.33287	6.91239	0.0146202	0.148533
IL20RA	-0.298905	5.4846	10.7969	0.00308464	0.0685026
RYK	-0.299233	6.33296	9.92315	0.0042922	0.080297
EFNA1	-0.299559	5.73208	6.90717	0.0146532	0.148606
MRPS21	-0.300595	6.40551	6.35121	0.018699	0.165765
MRPL51	-0.300662	6.87695	9.00088	0.0061532	0.0975033
DHRS4-AS1	-0.301389	4.95508	7.27001	0.0125384	0.137268
CD9	-0.301443	9.29145	12.7655	0.00151733	0.0472312
MTFR1	-0.301712	5.17783	7.42607	0.0117343	0.133098
TRAPPC2B	-0.302789	3.24828	5.61058	0.0261394	0.195166
GABARAP	-0.30279	8.03857	10.8736	0.00299795	0.0684316
NTPCR	-0.302992	4.76965	10.6176	0.00329833	0.0703197
MRPS14	-0.303014	4.36315	11.095	0.00276217	0.0655599
POLR3GL	-0.303169	4.64671	7.01042	0.0140139	0.145581
ACP6	-0.30414	4.70593	13.2204	0.00129602	0.0435768
MTERF4	-0.304409	5.01506	16.1798	0.000488727	0.0278048
DANCR	-0.305074	4.47141	5.57043	0.0266279	0.197446
DUSP22	-0.305148	4.66004	11.1799	0.00267722	0.0645317
UQCRB	-0.305207	7.81518	5.75524	0.0244601	0.18886
PITPNM3	-0.306568	5.9039	5.78729	0.0241045	0.187194
CACYBP	-0.306761	5.47836	9.7602	0.00457017	0.0830019
GPX8	-0.306851	5.13628	5.56233	0.0267276	0.19765
TXNDC15	-0.307113	4.85057	12.2164	0.00184097	0.052482
DERA	-0.307228	5.89051	11.6975	0.00221701	0.0578105
OAZ2	-0.307744	6.09389	16.786	0.00040422	0.0251136
TPT1	-0.309235	11.3143	7.72282	0.0103572	0.126155
GATS	-0.309439	5.19597	5.53833	0.0270257	0.198713
SELT	-0.309556	6.42831	5.80054	0.0239592	0.186718
SUMF2	-0.309662	6.87257	10.1942	0.00386993	0.0763716
RPS10	-0.310101	6.75388	6.50044	0.0175037	0.160933
NFU1	-0.310403	5.03993	8.28581	0.00820743	0.113977
OXSM	-0.31046	4.04964	5.93433	0.0225449	0.182695
RFK	-0.31097	4.03006	6.7414	0.0157479	0.154582
DCUN1D2	-0.311088	3.39032	13.1393	0.00133272	0.044242
MRPL27	-0.311446	5.48216	9.02018	0.00610623	0.0973451
CISD2	-0.312715	3.84897	7.39175	0.0119061	0.133781
SLC16A2	-0.313057	4.13849	8.18322	0.00855945	0.116311
SRSF9	-0.313738	5.77595	8.69526	0.00695258	0.103942
MRPL32	-0.313933	5.36931	7.82774	0.00991375	0.123925
NDUFB9	-0.31396	6.50779	9.46122	0.00513284	0.087461
PMVK	-0.31415	4.53659	7.61516	0.0108351	0.128693
EIF2D	-0.314512	6.09378	10.8212	0.0030569	0.0684316
MRPL48	-0.314569	5.00622	5.85079	0.0234168	0.186241
ASF1A	-0.314603	4.81088	7.18235	0.0130166	0.13994
RPS3	-0.314792	9.76088	6.73226	0.0158109	0.154797
ZNF229	-0.315774	4.78005	15.8042	0.000550616	0.0293733
TBC1D7	-0.31582	4.93875	14.2246	0.000922065	0.0373454
NBR2	-0.316745	2.37989	6.15024	0.0204538	0.173966
GMPR2	-0.316761	6.6708	11.0502	0.00280821	0.0661397
NDUFA5	-0.316979	6.42414	6.40207	0.0182817	0.163992
CHCHD1	-0.317013	4.81969	10.6211	0.00329405	0.0703197
SERPINB6	-0.317021	7.15429	12.9089	0.00144339	0.0459174
PPIH	-0.317083	5.2524	6.56956	0.0169789	0.15862
NUP50-AS1	-0.317998	4.24805	6.25661	0.0195033	0.170001
RPL36AL	-0.318017	7.5862	5.87359	0.0231751	0.185315
LPAR3	-0.318096	3.46221	8.78155	0.00671592	0.102518
ZSCAN2	-0.31847	2.91011	12.2454	0.00182216	0.0521269
SUMF1	-0.318576	5.8278	19.9674	0.000156598	0.0159741
CWC15	-0.318623	6.05983	7.26399	0.0125707	0.137292
MPLKIP	-0.318956	3.60625	10.088	0.00402969	0.0782962
TTC33	-0.31913	4.11619	8.24295	0.00835252	0.115263
HENMT1	-0.319396	4.09392	8.77666	0.00672911	0.102615
FAM219B	-0.321186	5.99817	14.6948	0.000788939	0.0345235
CCDC69	-0.321447	6.77809	8.46551	0.00762845	0.109683
BTN2A2	-0.321841	4.48292	14.8383	0.000752607	0.0344891
GLT8D1	-0.321939	6.52746	6.01258	0.0217609	0.17913
RPL37A	-0.321975	9.86905	6.48472	0.0176255	0.161562
CYB5R1	-0.322221	6.90679	12.9336	0.00143106	0.0459174
TCFL5	-0.322264	3.25552	6.92471	0.0145424	0.148042
TCEAL9	-0.322681	5.72354	10.4656	0.00349218	0.072075
BRI3	-0.322713	4.96946	8.58641	0.00726422	0.106964
HYLS1	-0.322737	4.35582	5.81656	0.0237848	0.186466
MANBA	-0.323076	4.85563	8.99403	0.00616997	0.0976395
CBR1	-0.32322	6.29547	8.00159	0.00922411	0.120708
TTC39A	-0.32325	5.0664	6.70673	0.0159881	0.155181
CARHSP1	-0.32345	5.87253	12.4406	0.00170053	0.050637
EFEMP1	-0.32396	7.37501	8.55909	0.00734483	0.107162
VWDE	-0.324013	2.0552	5.97576	0.022126	0.180756
UQCRHL	-0.324188	6.31066	6.85441	0.0149922	0.15039
MRPS26	-0.325177	4.45842	5.83728	0.0235612	0.186381
ATP5S	-0.325386	3.34694	8.22274	0.00842193	0.115489
ABLIM3	-0.325733	3.62456	7.0204	0.0139538	0.145183
ZNF511	-0.326645	3.53514	5.61714	0.0260605	0.19477
COX16	-0.327371	6.08849	6.97358	0.0142384	0.146272
KLHDC2	-0.327564	6.08743	8.36821	0.00793616	0.111453
PIGY	-0.327962	5.96531	5.71925	0.0248664	0.190466
CYB5A	-0.328346	7.72352	8.65992	0.00705211	0.104686
ERP29	-0.328397	6.5731	10.7656	0.00312092	0.0687833
SVIP	-0.328749	3.79985	13.6911	0.00110343	0.0407298
NBPF3	-0.328938	4.08589	13.7608	0.00107769	0.0401273
ZSCAN16	-0.33005	3.56034	11.7969	0.00213898	0.0569528
NAT1	-0.330077	5.38245	6.32021	0.0189584	0.167616
RPS23	-0.330372	8.94457	6.44925	0.0179039	0.162702
DBI	-0.330776	7.96865	11.4486	0.00242655	0.0617768
AKR1B1	-0.330911	5.2562	12.5427	0.00164048	0.0498071
WDR61	-0.330982	6.35465	10.889	0.00298091	0.0681861
COMMD3	-0.331105	5.53829	8.56029	0.00734126	0.107162
MGST3	-0.331377	6.46184	8.21816	0.00843773	0.115489
ERO1B	-0.331491	3.64452	5.95067	0.0223787	0.182087
APIP	-0.331706	4.91272	7.95869	0.00938926	0.121686
GPRASP2	-0.332145	3.36406	6.24713	0.019586	0.170328
TLCD2	-0.3322	4.99865	12.7944	0.00150209	0.0468533
SLC25A20	-0.332232	4.87024	16.697	0.000415555	0.0256067
CGRRF1	-0.333098	3.38511	5.90218	0.0228761	0.183628
RASSF4	-0.333381	3.35148	6.9066	0.0146568	0.148606
CCDC51	-0.333417	4.12296	5.5478	0.0269076	0.198255
APTR	-0.334224	3.51693	11.457	0.00241915	0.0616924
VAT1	-0.334343	5.84513	8.98645	0.00618861	0.0977296
NARF	-0.334599	5.10336	10.6571	0.00324988	0.0701089
SLC37A2	-0.334709	3.95361	7.95666	0.00939713	0.121686
PRR5L	-0.334769	4.76865	11.5095	0.00237337	0.0607301
ABHD10	-0.334857	5.26818	10.9199	0.00294693	0.0678198
ZSCAN21	-0.335882	1.98326	6.06652	0.021238	0.176655
ANAPC16	-0.336463	6.8461	15.8389	0.00054457	0.0293733
CNPY2	-0.336537	5.77518	10.1426	0.0039467	0.0771731
ANAPC15	-0.336885	3.14798	6.28371	0.019269	0.168836
RNF181	-0.337221	5.89637	7.159	0.0131474	0.140502
FAM173B	-0.33726	4.08727	10.8422	0.00303315	0.0684316
ZFP82	-0.337335	1.92928	6.07289	0.0211772	0.176442
COX6C	-0.337888	7.4482	10.3739	0.00361503	0.0732565
EXD2	-0.338558	5.90959	17.9822	0.000280406	0.0215984
THAP11	-0.338569	4.30393	11.2834	0.00257745	0.0633743
GPANK1	-0.338608	3.44931	5.74228	0.0246055	0.189236
CCNDBP1	-0.339124	6.20617	16.5853	0.000430286	0.0260885
NDUFB10	-0.339205	5.72894	13.2262	0.00129343	0.0435768
RNF5P1	-0.339299	3.22068	10.6523	0.00325581	0.0701184
SOD1	-0.339674	7.58311	9.01357	0.00612227	0.0974978
SARNP	-0.340405	6.09503	6.1071	0.0208537	0.175768
OVOL2	-0.340447	3.27903	7.86725	0.00975218	0.12341
DHRS7	-0.340507	6.19722	7.04128	0.0138289	0.144463
COMMD1	-0.341686	4.67718	10.0003	0.00416703	0.0792312
HPGD	-0.34171	4.85964	6.1004	0.0209167	0.175784
COA5	-0.341732	4.39046	5.98083	0.0220753	0.180635
PCBP1-AS1	-0.342125	1.50448	6.52707	0.0172994	0.16003
LYPLA1	-0.34224	6.1165	9.64241	0.00478335	0.0846661
TYW1B	-0.342295	2.29588	5.81988	0.0237488	0.186423
STARD3NL	-0.342299	5.28449	7.81357	0.00997242	0.123925
DENND5B	-0.342638	1.97421	5.95856	0.0222989	0.181676
SCHIP1	-0.342721	3.23528	7.62414	0.0107944	0.128595
PBXIP1	-0.342921	6.36446	7.45855	0.0115742	0.13243
PIN4	-0.343117	4.8835	6.82114	0.0152104	0.151472
HMGN5	-0.343312	4.04634	7.34409	0.0121494	0.135571
AP1S1	-0.344187	6.11331	6.59555	0.0167861	0.157992
TRAPPC2L	-0.344361	5.03441	7.80125	0.0100237	0.124037
MRPS6	-0.344477	5.13271	16.942	0.00038514	0.0249629
SGCE	-0.345047	2.96179	6.7905	0.0154145	0.152919
CUTA	-0.345138	5.72283	8.03744	0.00908857	0.120149
ADGRA3	-0.345158	6.08543	8.76338	0.006765	0.102713
CYFIP2	-0.345411	4.63622	8.02819	0.00912333	0.120233
SMIM7	-0.345475	5.81942	15.5466	0.000597987	0.0306028
TBCA	-0.345801	6.18947	11.8519	0.0020971	0.0560351
SSBP2	-0.345943	5.3421	11.1986	0.00265887	0.0644317
FUNDC2	-0.346283	5.28365	10.4264	0.00354411	0.0722864
UXT	-0.34705	5.37768	6.64814	0.0164033	0.15624
GEMIN7	-0.347812	3.52968	8.94106	0.00630137	0.0989925
RPS26	-0.347963	2.70348	8.26499	0.00827758	0.114706
MCEE	-0.348339	3.4361	6.71891	0.0159033	0.154993
CBR3	-0.348461	3.31607	12.8265	0.0014854	0.0466217
MRPL11	-0.348829	4.84939	7.28957	0.0124344	0.13685
NSMCE2	-0.349449	4.98941	9.94492	0.00425649	0.0801249
ZNF232	-0.349602	3.72832	11.9416	0.00203066	0.0549406
HINT2	-0.350208	4.85694	8.30793	0.00813364	0.113278
ELOVL4	-0.352063	2.10411	7.24572	0.012669	0.137675
DTD2	-0.35259	3.98316	10.0309	0.00411849	0.0789677
TMEM14C	-0.352659	6.44637	9.96239	0.00422806	0.0796892
MRPL22	-0.352948	5.46733	7.32567	0.0122449	0.135893
ENPP3	-0.353019	4.94001	7.65523	0.0106545	0.127964
ZNF177	-0.353074	1.13634	6.44383	0.0179469	0.162702
TMEM14B	-0.353455	5.83331	7.66032	0.0106318	0.127793
NDUFB8	-0.354291	6.40237	8.25418	0.00831423	0.11505
RASSF8-AS1	-0.354536	1.32845	5.83409	0.0235955	0.186381
P2RX4	-0.354896	2.6302	7.79588	0.0100462	0.124114
TRIM16L	-0.355067	3.86042	12.1167	0.00190745	0.0536168
AGBL5	-0.355231	6.04162	6.21752	0.0198468	0.171148
PRR15L	-0.355343	5.07369	5.84438	0.0234852	0.186381
NUDT16P1	-0.355777	2.93921	6.86689	0.0149113	0.150029
TMED3	-0.35593	6.79328	8.22657	0.00840871	0.115489
CKS2	-0.356043	4.39117	8.45324	0.00766655	0.109965
2023-03-02	-0.357153	3.23417	10.6737	0.00322979	0.0698568
SVBP	-0.357422	3.66314	6.40365	0.0182689	0.163992
UBAC1	-0.357461	6.29749	5.7735	0.0242567	0.187929
CAT	-0.358594	7.31197	12.2764	0.00180218	0.0518238
VPS29	-0.358646	6.44251	7.43947	0.011668	0.132644
ZNF792	-0.358785	2.59413	9.85945	0.00439859	0.0815792
FBXL2	-0.359235	4.41665	5.60492	0.0262075	0.195579
LAYN	-0.359356	4.74683	11.004	0.00285653	0.0666538
RPSAP58	-0.359391	7.85114	7.67656	0.0105597	0.127382
MYL6	-0.359453	9.75134	7.00495	0.014047	0.145651
RPS6	-0.359605	10.952	9.12069	0.00586781	0.0946342
NDUFB11	-0.359649	5.37665	8.00088	0.00922681	0.120708
MRPS31	-0.359829	5.88199	5.80336	0.0239284	0.186718
TEFM	-0.360041	3.75715	9.2429	0.00559157	0.0917565
ITM2C	-0.360095	4.72872	6.68362	0.0161505	0.155732
HMGB2	-0.360213	5.91414	5.67224	0.0254084	0.192276
NIN	-0.360505	6.63301	12.8776	0.0014592	0.0459174
SWI5	-0.360533	3.68662	10.6873	0.00321341	0.0697023
ADCK2	-0.361011	4.1869	8.42245	0.00776299	0.110356
ZSCAN31	-0.361062	5.57802	13.1095	0.0013465	0.0443846
PEX11A	-0.361259	3.29442	7.47287	0.0115044	0.132278
HLA-DMB	-0.361572	5.85832	6.30394	0.0190962	0.168102
RCN2	-0.361604	6.02737	8.43919	0.00771038	0.110231
ADGRV1	-0.361955	2.98225	7.94723	0.00943389	0.12177
DNAJC3-AS1	-0.362593	2.04775	7.46024	0.0115659	0.13243
N4BP2L1	-0.363442	2.16098	6.43626	0.0180071	0.162702
GGH	-0.363597	5.06998	7.81004	0.00998707	0.123925
EEF1A1	-0.363652	10.7476	11.8694	0.00208395	0.0558693
ADH5	-0.364309	7.618	15.105	0.000689784	0.0334845
EMG1	-0.364973	5.29466	8.19168	0.00852982	0.116217
STAG3L4	-0.365484	2.63159	9.43804	0.00517953	0.0877957
DCTPP1	-0.365532	5.39512	9.38163	0.00529512	0.0890906
UQCC2	-0.365724	5.0425	7.5495	0.0111385	0.130254
MRPS23	-0.366132	5.79368	10.6243	0.00329005	0.0703197
MVB12B	-0.366733	3.47898	7.00153	0.0140678	0.145713
GCOM1	-0.36681	3.38504	11.8817	0.00207472	0.0557332
SNHG18	-0.366923	3.22882	17.4928	0.000325208	0.0234912
CEBPZOS	-0.368205	5.03263	10.3085	0.00370569	0.0742959
TOR3A	-0.36867	5.95405	9.66625	0.00473934	0.0845179
BCL7A	-0.369616	5.15391	7.23309	0.0127374	0.138144
MAPKAPK5-AS1	-0.369647	4.02121	8.55452	0.00735841	0.10723
ENPP5	-0.369676	4.42874	7.99199	0.00926079	0.121048
CLK4	-0.369737	3.53935	6.60242	0.0167355	0.157948
TWSG1	-0.369879	5.68856	11.7315	0.00218997	0.0575891
FMO3	-0.37028	4.65198	10.6259	0.00328807	0.0703197
NUDT2	-0.371801	4.60809	8.37175	0.00792475	0.111397
CRYZ	-0.372038	5.08889	9.80574	0.00449056	0.0823807
NINL	-0.372763	3.75531	7.54448	0.011162	0.130327
RPLP0	-0.372895	10.0575	8.67727	0.00700306	0.10406
CBX7	-0.373726	4.16054	5.66765	0.025462	0.192489
UCK1	-0.374045	4.68377	13.5796	0.00114604	0.0413969
ZNF563	-0.374078	2.51577	7.022	0.0139442	0.145183
MDFIC	-0.374393	4.68162	16.1604	0.000491745	0.0278048
ACYP2	-0.374622	3.69395	9.63322	0.00480045	0.084708
PGRMC1	-0.374744	6.85397	14.3158	0.000894443	0.0369825
ZNF213-AS1	-0.374909	0.735346	5.80341	0.0239278	0.186718
CASP6	-0.37506	4.65579	14.8245	0.000756	0.0344891
SERPINI1	-0.375797	1.92032	6.635	0.016498	0.156944
RAB15	-0.375985	4.80626	9.97996	0.00419967	0.0793522
DNASE2	-0.376492	5.58955	14.8694	0.000744963	0.0344891
SMIM11A	-0.376813	3.26746	11.1999	0.00265757	0.0644317
BORCS7	-0.376813	4.89546	6.67256	0.0162288	0.155793
PPM1H	-0.376966	6.74774	25.0432	3.98058e-05	0.00846406
COQ10A	-0.377138	3.27457	6.56364	0.0170231	0.158711
TMEM50B	-0.377183	5.51944	9.54506	0.00496777	0.0859089
TMEM98	-0.377507	5.81515	18.6067	0.000232713	0.0195396
LYRM9	-0.377561	2.8505	7.33057	0.0122194	0.135844
TMEM38B	-0.377953	2.6049	7.67726	0.0105566	0.127382
CRADD	-0.378201	4.06484	9.33863	0.00538513	0.0897027
TUSC2	-0.378673	5.64622	10.8291	0.00304795	0.0684316
NDUFA1	-0.379352	7.1206	11.7416	0.00218204	0.0575891
FXYD3	-0.379918	8.96757	7.33297	0.012207	0.135844
SARAF	-0.381013	8.35914	18.306	0.000254471	0.0202197
ARL3	-0.381163	5.97842	6.56479	0.0170146	0.158711
RNF32	-0.381341	1.9218	5.68359	0.0252764	0.191565
NET1	-0.381817	8.21679	14.455	0.000854017	0.0366281
ANXA9	-0.381989	3.47588	10.6803	0.00322179	0.0697839
FBXO32	-0.38317	4.80335	9.99604	0.00417389	0.079262
ZNF30	-0.383207	2.44922	7.72033	0.0103681	0.126155
PAXIP1-AS1	-0.38386	2.91202	8.73424	0.00684454	0.103175
H2AFZ	-0.383991	7.20451	11.6974	0.00221715	0.0578105
GBAS	-0.384496	6.81699	18.8927	0.000213883	0.0185574
ATP6V1C2	-0.384704	3.38743	14.404	0.000868583	0.0368343
SERTAD4-AS1	-0.384908	1.11047	6.44406	0.017945	0.162702
NICN1	-0.386502	3.33459	16.8049	0.000401853	0.0251136
GPR85	-0.386607	2.21968	5.63557	0.0258403	0.193775
CD59	-0.386916	9.80657	13.8073	0.00106088	0.040014
ETFBKMT	-0.387784	2.10476	6.69303	0.0160841	0.15547
KHDRBS3	-0.387866	2.72216	7.80741	0.00999802	0.123925
KLHL13	-0.388295	4.787	6.38561	0.0184156	0.1649
CRYL1	-0.388354	5.16734	11.5726	0.00231962	0.0598893
FBXO27	-0.388516	3.47434	7.21664	0.0128272	0.13872
RPS24	-0.389747	9.87775	6.55865	0.0170605	0.158728
BANF1P3	-0.389875	2.73209	7.2818	0.0124756	0.136878
STMN1	-0.390058	6.62073	5.58801	0.0264127	0.196721
CYP2U1	-0.390335	3.28176	10.0538	0.00408262	0.0788175
KCTD7	-0.390577	3.33032	12.5823	0.00161782	0.0493418
MRPL13	-0.391467	5.23351	6.31613	0.0189928	0.167681
CENPQ	-0.393019	3.2184	5.55931	0.0267649	0.197686
BNIP3L	-0.394399	6.37583	9.82932	0.00444992	0.0820224
VEGFB	-0.396101	3.56632	10.477	0.00347717	0.072075
FAM92A1	-0.396834	3.67239	14.8559	0.000748266	0.0344891
LIPT2	-0.396852	2.02489	8.0303	0.00911537	0.120233
BNIP3	-0.397861	3.13759	8.33752	0.00803603	0.112437
RPL17	-0.398097	7.22159	12.5383	0.00164303	0.0498071
SNRPG	-0.398106	5.13028	9.5305	0.00499602	0.0861999
ZNF439	-0.398669	2.07755	6.58338	0.016876	0.15825
SLC39A2	-0.398839	1.86761	5.81901	0.0237582	0.186423
BMF	-0.398944	4.31173	9.37653	0.0053057	0.0890992
AAMDC	-0.399029	3.40895	7.08349	0.0135801	0.143772
POP5	-0.399481	4.18169	8.22259	0.00842244	0.115489
CAP2	-0.400257	4.20391	6.2952	0.0191707	0.168463
PRDX4	-0.400477	5.59916	9.51947	0.00501754	0.0863737
VWA2	-0.401245	3.32794	5.99054	0.0219786	0.180395
FGGY	-0.40167	4.44647	9.00685	0.00613864	0.0975033
TMEM251	-0.40233	3.66777	15.5892	0.000589857	0.0303928
ZSWIM7	-0.402676	3.82593	11.1726	0.00268437	0.0645317
PCMTD2	-0.402778	5.86821	16.2726	0.000474637	0.02756
MRPL40	-0.402956	5.8932	8.10051	0.00885536	0.118414
ZNF627	-0.40322	4.8792	9.92522	0.00428879	0.080297
ZNHIT3	-0.40333	5.19853	17.4013	0.000334417	0.0238146
HDDC3	-0.403385	3.47694	10.0673	0.00406173	0.0786153
RPL13	-0.403403	8.40876	6.37564	0.0184972	0.164991
TMEM101	-0.403727	4.48707	12.0078	0.00198306	0.0546319
RPL26	-0.403773	9.39298	7.71246	0.0104022	0.126266
HGD	-0.404704	4.55467	8.34374	0.00801568	0.112257
GLRB	-0.40512	2.61731	10.1502	0.00393524	0.0771562
PECR	-0.406429	4.15878	8.06459	0.00898736	0.119439
EPOR	-0.407023	1.1001	6.7175	0.0159131	0.154993
MRPL33	-0.408055	5.75466	12.3085	0.0017818	0.0516311
BAMBI	-0.408372	2.72674	7.41822	0.0117734	0.13334
NT5C3B	-0.409387	4.099	12.4289	0.00170759	0.0506473
TMEM17	-0.409427	3.08036	6.27459	0.0193475	0.169229
ZNF630	-0.409444	2.03154	7.79934	0.0100317	0.124037
COX7A2L	-0.409743	6.31154	26.8539	2.53175e-05	0.00706241
WRB	-0.409816	5.48281	8.51125	0.00748837	0.108175
SCPEP1	-0.410235	7.97123	29.122	1.4702e-05	0.0061542
PET100	-0.410886	5.08856	9.57718	0.00490608	0.085721
ZNF345	-0.41122	2.33657	9.5826	0.00489575	0.085721
NEU1	-0.411721	5.89063	18.5015	0.000240091	0.0199156
METTL7A	-0.411829	7.4868	13.3291	0.00124849	0.0432197
CRIPT	-0.412873	3.86809	8.42634	0.00775072	0.110325
CLGN	-0.41413	3.23249	7.92707	0.00951305	0.122229
TRIM45	-0.414936	2.49349	9.64408	0.00478026	0.0846661
RPS27L	-0.416046	5.79211	8.61898	0.00716941	0.106114
BLOC1S1	-0.41617	5.43095	8.21834	0.0084371	0.115489
ATP5J2	-0.416459	7.32096	9.8319	0.0044455	0.0820224
TCEAL1	-0.417276	3.83666	16.8534	0.000395847	0.0251097
GALNT11	-0.41731	5.33186	32.6004	6.6848e-06	0.0061542
CSRP2	-0.417793	3.40145	9.59781	0.0048669	0.0855362
ME3	-0.418012	4.1034	11.7187	0.00220015	0.0575891
COPRS	-0.418485	5.44723	8.56645	0.00732302	0.107162
TMEM86A	-0.418603	1.96252	6.36094	0.0186183	0.165241
ZDHHC2	-0.418959	4.56685	6.72223	0.0158802	0.154993
SHFM1	-0.419286	7.2611	8.57765	0.00728998	0.107059
CCBL1	-0.419367	2.05836	5.85979	0.0233211	0.185782
GDA	-0.419731	5.67364	7.74197	0.0102747	0.125601
TRAM2-AS1	-0.422069	3.07065	12.3543	0.0017532	0.0513035
ARMCX6	-0.422336	3.00499	9.26837	0.0055358	0.0912379
BEX2	-0.422808	3.32654	12.3294	0.0017687	0.0515483
RP9P	-0.423758	1.57623	7.40287	0.0118502	0.133578
DALRD3	-0.42411	4.28883	6.66327	0.0162949	0.155897
NUDT13	-0.424324	1.98586	8.92377	0.00634493	0.0994698
LOXL1-AS1	-0.424568	1.8524	5.98353	0.0220483	0.180512
CYP39A1	-0.424867	2.57337	6.36961	0.0185468	0.165095
CTSH	-0.427183	8.56278	15.3548	0.000636115	0.031917
ZBED8	-0.428006	2.24884	7.35016	0.0121181	0.135517
CDKN2C	-0.428195	3.36586	8.77066	0.00674531	0.102655
STK16	-0.429283	5.27854	9.87277	0.0043761	0.0813621
RPAIN	-0.429303	5.04118	17.1807	0.000357807	0.024008
RPA3	-0.429548	4.88364	8.2099	0.00846634	0.115587
TMEM106C	-0.429945	6.1458	8.61155	0.00719092	0.106226
ACCS	-0.430254	2.46304	7.52704	0.0112443	0.130538
FLVCR1-AS1	-0.430259	2.44039	5.75191	0.0244973	0.188959
COA1	-0.431222	5.0595	24.35	4.75572e-05	0.00908825
ADHFE1	-0.431229	1.84795	8.38114	0.00789452	0.111282
PDGFRA	-0.431758	2.20333	6.06053	0.0212953	0.17684
EIF3J-AS1	-0.432182	2.94497	15.1325	0.000683652	0.0333381
GPATCH11	-0.432333	3.01707	14.3703	0.000878377	0.0368977
S100A6	-0.432937	10.375	12.9025	0.00144661	0.0459174
CCDC28A	-0.434108	5.09723	15.0914	0.000692852	0.0335256
ITGAE	-0.434303	3.81107	10.3261	0.00368105	0.0740971
MACROD2	-0.434915	2.5522	7.44771	0.0116273	0.13243
ELL3	-0.434975	5.03073	9.42798	0.00519994	0.0880085
ATRAID	-0.43539	6.73253	16.4439	0.000449763	0.0268383
B4GAT1	-0.435533	2.67313	12.8835	0.0014562	0.0459174
MATN2	-0.436205	4.22412	14.3652	0.000879854	0.0368977
IFI27L2	-0.436394	3.74006	6.21274	0.0198892	0.171148
SNRNP25	-0.436884	4.55665	9.92609	0.00428736	0.080297
RAB32	-0.437999	3.79186	6.11586	0.0207718	0.175485
SH3BGR	-0.43843	1.82309	7.59908	0.0109086	0.128762
GPX7	-0.439025	1.62316	7.04501	0.0138067	0.144463
LSM3	-0.439686	5.88518	12.1893	0.00185882	0.0526771
TMEM218	-0.439862	4.17442	13.0727	0.00136374	0.0445636
RPS18	-0.440639	10.1264	8.74127	0.00682526	0.103041
ATP1A1-AS1	-0.440945	1.31156	5.70032	0.0250831	0.191565
ST6GALNAC6	-0.442702	5.9923	5.58417	0.0264595	0.196741
QIQN5815	-0.443279	0.440104	6.04065	0.021487	0.177905
MAT1A	-0.44425	1.02702	6.36251	0.0186054	0.165241
IFT46	-0.446273	6.35896	5.82257	0.0237197	0.186411
CD200R1	-0.446459	3.42896	7.56642	0.0110594	0.129933
PHF5A	-0.446887	5.17931	8.8121	0.00663426	0.101854
MYL5	-0.448167	1.61875	7.86859	0.00974673	0.12341
ZMYM6NB	-0.44903	3.81866	20.3386	0.000140878	0.0150942
GPRASP1	-0.451055	1.19454	8.44258	0.0076998	0.110184
CERS4	-0.451278	4.55031	6.05001	0.0213965	0.17729
TOMM7	-0.452921	7.10609	11.1313	0.00272546	0.0651049
PEX2	-0.452984	6.19619	15.0269	0.000707579	0.0336982
SPAG5	-0.45321	5.23565	11.3093	0.00255315	0.0631883
SMDT1	-0.45324	5.15227	9.86879	0.00438281	0.0813866
AMT	-0.453406	2.07384	5.83681	0.0235663	0.186381
TSPAN12	-0.454533	4.79144	14.9709	0.000720622	0.034029
ATPIF1	-0.455168	6.61117	10.727	0.00316616	0.0692746
TTC5	-0.455543	4.65808	7.3385	0.0121783	0.135787
CES4A	-0.456717	4.19923	10.3578	0.00363715	0.0736059
TMEM223	-0.456779	2.96838	9.55646	0.00494577	0.0857248
VSIG10	-0.456966	3.83163	15.926	0.000529661	0.0290774
MYOT	-0.457044	0.735446	7.56955	0.0110449	0.129933
FAM227B	-0.457449	1.84407	13.511	0.00117315	0.041673
COMMD7	-0.457606	5.47897	20.4038	0.000138298	0.0150942
FAM46B	-0.457646	2.77177	5.8624	0.0232934	0.185769
CLDN16	-0.457804	3.38698	14.8239	0.000756169	0.0344891
MRPS28	-0.457858	5.04429	9.69327	0.00469	0.0843464
MIPEPP3	-0.459746	1.1213	5.80045	0.0239601	0.186718
ASTN2	-0.459752	2.25924	6.73415	0.0157978	0.154795
ZFP69	-0.459762	2.0667	9.48978	0.00507594	0.0869755
SNRPGP9	-0.462502	2.95037	12.3676	0.00174497	0.0513035
HMGN3	-0.462847	7.01741	22.432	7.89391e-05	0.0109602
DKK1	-0.46328	3.08705	7.72189	0.0103613	0.126155
AIF1L	-0.463883	3.02193	22.3891	7.98583e-05	0.0109602
LRRC20	-0.464773	3.2814	7.53165	0.0112225	0.130538
ZCCHC17	-0.464902	5.69857	13.0076	0.0013948	0.0452847
HIST1H2AC	-0.464925	2.08783	6.55819	0.017064	0.158728
TMEM80	-0.465228	2.67787	11.9595	0.00201767	0.054882
PRADC1	-0.465482	4.31873	7.80795	0.00999579	0.123925
TRNAU1AP	-0.465715	5.16679	17.0181	0.000376179	0.0247999
DPY30	-0.466513	5.73579	13.841	0.00104885	0.0398799
SULT1A1	-0.466888	3.8957	6.79022	0.0154164	0.152919
GABARAPL2	-0.468055	6.49585	23.6105	5.76695e-05	0.00916893
RSL24D1	-0.46866	6.21526	9.70709	0.00466498	0.0841427
NPEPL1	-0.469258	4.43915	5.96808	0.022203	0.181124
LYPD6	-0.470261	2.07028	7.0236	0.0139346	0.145183
MIEF2	-0.471024	3.25779	7.60223	0.0108942	0.128693
TSTD1	-0.472456	4.56594	7.95775	0.00939292	0.121686
CTSL	-0.473023	6.09878	15.9902	0.000518973	0.0289112
DOCK3	-0.473889	0.860045	5.68464	0.0252642	0.191565
TRAF3IP2-AS1	-0.47402	1.26967	7.21893	0.0128147	0.138683
KLHDC8B	-0.474467	4.29687	8.54799	0.00737786	0.107346
AMZ2P1	-0.474885	3.05006	11.2937	0.00256771	0.0632378
PELI3	-0.475406	1.41245	8.21401	0.0084521	0.115581
CDK3	-0.476629	1.4362	7.76581	0.010173	0.12466
BDH2	-0.477059	5.89886	19.3228	0.000188606	0.0176856
KIAA1456	-0.477235	2.25814	8.70312	0.00693064	0.103942
HHEX	-0.477702	1.07832	6.11328	0.020796	0.175505
HAUS1	-0.478901	4.59278	12.2791	0.00180051	0.0518238
MYL6B	-0.479466	4.02738	7.15812	0.0131523	0.140502
RAB13	-0.479472	5.88874	15.0778	0.00069592	0.0335664
FBXO2	-0.47961	2.67405	6.94109	0.0144397	0.147213
PSMG4	-0.479821	2.5022	10.0351	0.00411192	0.0789677
TMEM261	-0.480679	5.37357	13.4266	0.00120746	0.0423359
ZBED6CL	-0.480991	3.26194	14.0389	0.000981232	0.0389833
SDHAF1	-0.481071	2.69084	11.4007	0.00246929	0.0623393
HILPDA	-0.481861	4.17506	8.8963	0.00641479	0.0999281
SLC15A1	-0.481979	1.70729	7.76734	0.0101665	0.12466
CMBL	-0.482064	4.00085	13.7898	0.00106717	0.040014
HACD1	-0.482966	1.53358	8.53506	0.00741654	0.107661
CNPY4	-0.483656	2.2438	9.82631	0.00445508	0.0820224
MSRB2	-0.484045	3.80004	15.057	0.000700665	0.0335808
CCDC126	-0.48441	2.71877	13.8738	0.00103729	0.0398473
VAMP8	-0.48531	8.19093	13.5386	0.00116216	0.041673
COX14	-0.48567	5.29944	14.7295	0.000779969	0.0345235
RPS15A	-0.486215	8.60399	11.8939	0.00206564	0.0556875
IAH1	-0.486267	4.96157	21.628	9.82748e-05	0.011965
EID1	-0.487303	7.02203	19.0418	0.000204724	0.0182349
GDPD1	-0.487837	3.16179	14.9483	0.000725973	0.0340373
SLC26A8	-0.488028	0.318406	7.52943	0.0112331	0.130538
BNIPL	-0.48836	4.50981	6.96974	0.014262	0.146373
NDUFB2	-0.490224	5.71948	9.92017	0.00429711	0.080297
ACYP1	-0.491015	3.24426	7.83125	0.00989929	0.123925
UBE3D	-0.491829	3.18723	7.3017	0.0123704	0.136817
RPS29	-0.492167	7.44542	10.7987	0.00308265	0.0685026
CCDC169	-0.492592	-0.193132	5.84871	0.0234389	0.186241
EEF1B2	-0.493976	6.84053	10.393	0.00358915	0.0729278
PTRHD1	-0.494585	4.1448	12.8762	0.00145992	0.0459174
FLVCR2	-0.495115	0.284317	6.52848	0.0172886	0.16003
TRIM52-AS1	-0.496239	2.24694	11.4071	0.0024635	0.0622972
NDUFA2	-0.496451	5.40856	9.70399	0.00467057	0.0841427
2023-03-01	-0.496533	3.29349	13.1315	0.00133632	0.044242
EPHX4	-0.496555	2.38698	5.82578	0.023685	0.186381
MRPL43	-0.498306	5.17723	15.9362	0.00052795	0.0290774
MDP1	-0.49883	2.86546	12.0941	0.00192287	0.0536592
H3F3AP4	-0.499668	4.75315	10.9497	0.00291454	0.0673826
CD36	-0.499834	2.7215	7.77675	0.0101266	0.124619
NENF	-0.500609	4.96361	12.0799	0.00193264	0.0537332
LL0XNC01-250H12.3	-0.501437	0.14922	5.52651	0.0271738	0.199341
KCNMB4	-0.502682	1.80025	9.57647	0.00490744	0.085721
SMIM5	-0.503551	2.71329	7.88342	0.00968689	0.122923
CTSV	-0.504146	4.20109	6.66623	0.0162738	0.155793
PSPH	-0.504927	3.93777	18.5336	0.000237814	0.0198358
RPL41	-0.505332	4.86612	6.49058	0.01758	0.16149
RPL34	-0.505419	8.83882	7.4208	0.0117605	0.133295
TMEM107	-0.505577	3.76437	5.6534	0.0256293	0.193264
RPL31	-0.505586	8.8433	7.43124	0.0117087	0.132907
VAV3	-0.50607	7.00221	14.7306	0.000779692	0.0345235
NR2F1-AS1	-0.5065	1.54634	11.0307	0.00282854	0.0663964
ERICH5	-0.507001	4.04014	9.28545	0.00549875	0.090925
PINLYP	-0.507334	2.71522	6.68257	0.0161579	0.155732
TMEM14A	-0.507398	4.97649	14.6655	0.0007966	0.0346903
CAPNS2	-0.508061	4.02653	6.87041	0.0148885	0.149987
IPO5P1	-0.50815	3.16359	17.2234	0.000353141	0.0238824
TMEM150C	-0.508198	4.01456	13.181	0.00131368	0.0439748
TMEM125	-0.50846	4.81841	10.0222	0.00413224	0.0789677
SLC2A1-AS1	-0.510804	0.169482	8.23769	0.00837054	0.115406
GAS5	-0.511481	6.48433	5.55354	0.0268364	0.19802
ZNF69	-0.513092	2.61357	15.6066	0.000586572	0.030327
GEM	-0.514214	0.523303	7.29709	0.0123946	0.13685
FAM24B	-0.514323	0.633059	15.9519	0.000525328	0.0290508
PRR34-AS1	-0.515879	1.76807	8.79512	0.00667952	0.102169
C1D	-0.515939	3.78605	9.55822	0.00494239	0.0857248
PMM1	-0.517031	3.9916	5.58532	0.0264455	0.196741
MTMR7	-0.518706	0.6686	7.35339	0.0121015	0.135431
MRPL45P2	-0.519975	2.36121	12.4959	0.00166774	0.049956
UQCRQ	-0.520037	6.49685	14.6198	0.000808701	0.0349827
MED31	-0.521809	3.11959	12.1015	0.0019178	0.0536168
ZNF491	-0.52202	0.871368	13.2812	0.00126919	0.0432197
KRBOX1	-0.522364	1.07242	7.94232	0.00945313	0.12177
TMEM68	-0.522573	4.77482	17.7579	0.000300049	0.0223145
LNP1	-0.523399	1.19464	11.0506	0.00280774	0.0661397
ZNF503-AS1	-0.525544	2.00254	13.2977	0.00126199	0.0432197
CES1	-0.526172	4.48066	11.5464	0.00234179	0.0603227
KBTBD3	-0.52674	2.42118	13.4714	0.00118913	0.0420428
HCAR1	-0.529826	0.721936	6.61793	0.0166219	0.157375
AQP4-AS1	-0.530046	1.66247	6.40575	0.0182519	0.163992
IFT20	-0.531696	3.76518	15.5617	0.000595086	0.0305579
RNASE1	-0.533539	5.42533	6.44287	0.0179545	0.162702
TP53TG1	-0.534384	4.80018	16.9466	0.000384588	0.0249629
SURF1	-0.536211	5.49237	15.1359	0.000682894	0.0333381
C1GALT1C1L	-0.536501	0.818281	6.86609	0.0149164	0.150029
2023-09-03	-0.536784	0.397479	6.83378	0.0151272	0.151058
RBX1	-0.536863	6.04683	10.4874	0.00346367	0.0719973
TG	-0.537589	0.686672	5.86814	0.0232327	0.185579
FTL	-0.537647	8.83687	10.6236	0.00329091	0.0703197
ZNF821	-0.538381	2.1533	17.989	0.000279835	0.0215984
ANGPT1	-0.540021	1.09417	9.09297	0.00593254	0.0951791
FBP1	-0.540279	4.29861	14.8078	0.000760155	0.0345235
NIFK-AS1	-0.540429	1.76825	13.5787	0.00114639	0.0413969
RPS21	-0.54291	7.2387	10.4361	0.00353126	0.0722864
FAM96A	-0.54325	5.14828	31.1126	9.3055e-06	0.0061542
BHLHE40-AS1	-0.54392	0.015832	6.21932	0.0198308	0.171148
INHBB	-0.545143	1.97393	8.03178	0.00910983	0.120233
GDPD2	-0.545517	0.238095	5.69961	0.0250912	0.191565
HINT1	-0.545771	8.30377	12.486	0.00167353	0.0500303
CPXM2	-0.54596	1.4291	5.64052	0.0257815	0.193632
CRNDE	-0.547162	4.1428	10.0998	0.00401163	0.0781466
SPATA24	-0.547555	1.9682	10.8308	0.00304601	0.0684316
S100A13	-0.548015	5.91024	20.0165	0.00015441	0.0159666
TMEM37	-0.549692	4.56268	27.1062	2.38025e-05	0.00704601
CCDC80	-0.551011	6.24785	29.7851	1.25995e-05	0.0061542
SAT2	-0.551366	4.66316	28.9514	1.53023e-05	0.0061542
PPM1M	-0.553019	2.32997	16.3181	0.000467884	0.0272728
LRRIQ3	-0.554082	1.6111	9.06593	0.00599641	0.0959998
PFDN5	-0.554451	8.06446	12.3769	0.00173924	0.0513035
SMIM8	-0.555535	2.51162	17.3131	0.000343568	0.0238493
RPARP-AS1	-0.555571	2.67364	14.1716	0.000938541	0.0377844
ACSF2	-0.555807	4.43524	18.8257	0.000218141	0.0187118
YBX2	-0.556635	-0.557581	8.0493	0.00904421	0.119983
KRTCAP3	-0.558477	3.63273	24.1675	4.98601e-05	0.00916893
FMO6P	-0.559896	3.40011	9.37299	0.00531308	0.0891239
RPS7	-0.560069	7.42162	22.0429	8.77233e-05	0.0114791
HSF2BP	-0.560911	0.279725	8.93382	0.00631958	0.0991754
PMEL	-0.561609	1.08974	11.2664	0.00259354	0.063644
ACAA2	-0.562278	4.37397	16.3247	0.000466916	0.0272728
UBL7-AS1	-0.562459	1.66426	13.2574	0.00127961	0.0433145
UBL5	-0.564169	6.81662	10.5871	0.00333627	0.0707412
NDUFB1	-0.565601	5.90017	16.2049	0.000484877	0.0278048
RNF182	-0.567775	0.0164912	6.74686	0.0157104	0.154414
ZNF32	-0.569201	4.74804	15.677	0.00057348	0.0299579
RGMB-AS1	-0.572028	0.559189	11.7249	0.0021952	0.0575891
ENTPD3-AS1	-0.572969	0.393663	6.26039	0.0194705	0.169813
NTF4	-0.573616	0.381902	6.9976	0.0140916	0.145713
TEN1	-0.574785	3.1852	7.61032	0.0108572	0.128693
NPM2	-0.576697	1.74498	9.21391	0.00565577	0.0925083
TMEM64	-0.577902	4.10565	17.4332	0.000331177	0.0236956
ZSCAN16-AS1	-0.577993	1.18308	12.9295	0.0014331	0.0459174
OSER1-AS1	-0.579316	2.06667	15.3728	0.00063243	0.031917
CTSK	-0.580285	1.24147	5.56118	0.0267418	0.19765
NACA2	-0.581229	4.44094	6.4279	0.0180738	0.162979
USP27X-AS1	-0.581727	0.82402	13.7289	0.00108939	0.0403101
TMPRSS7	-0.582444	0.356338	6.16257	0.020341	0.173367
PART1	-0.582616	1.66169	7.98195	0.0092993	0.121446
ING4	-0.582869	4.87062	26.8289	2.54732e-05	0.00706241
TMEM256	-0.583989	4.01558	8.61152	0.007191	0.106226
CXCL14	-0.585105	4.50411	5.928	0.0226097	0.182926
HSPB8	-0.586457	4.02573	11.4422	0.00243223	0.0618086
TMEM42	-0.589769	2.9837	20.3964	0.00013859	0.0150942
PRTFDC1	-0.59289	1.6811	9.27866	0.00551346	0.0909691
PAX8	-0.596129	0.874333	6.59251	0.0168085	0.158104
GLIDR	-0.596266	0.606577	12.415	0.00171599	0.0507967
LINC-PINT	-0.596466	0.708612	14.7013	0.000787253	0.0345235
SLC30A1	-0.598751	3.29645	9.97999	0.00419963	0.0793522
EGFL6	-0.598967	3.95221	7.5862	0.0109678	0.129158
FAM201A	-0.601866	1.02608	10.7937	0.00308834	0.0685026
MTURN	-0.601908	4.9241	23.9848	5.22868e-05	0.00916893
POLE4	-0.604193	4.22538	16.8859	0.000391879	0.0249629
EID3	-0.604196	-0.466634	6.36569	0.0185791	0.165241
ACTR3C	-0.604911	1.79031	13.0731	0.00136355	0.0445636
MYL12BP2	-0.60542	1.15131	11.9269	0.00204137	0.0551315
ACADL	-0.606397	1.59511	12.5868	0.00161529	0.0493418
TRAM1L1	-0.606955	0.74136	12.5911	0.00161287	0.0493418
BOLA1	-0.608761	2.34502	17.3708	0.000337547	0.0238493
SOX2-OT	-0.610244	2.05257	23.6154	5.75956e-05	0.00916893
FAM198B	-0.610482	2.33703	7.97129	0.0093404	0.121686
TMEM9	-0.611616	5.50362	19.0317	0.000205334	0.0182349
RPLP0P2	-0.612725	0.292519	6.89625	0.0147227	0.149173
CTSF	-0.617123	2.70187	19.2862	0.000190621	0.0177643
ACOT1	-0.61777	1.83786	9.741	0.0046042	0.083245
SMIM4	-0.619731	3.24685	10.3457	0.00365386	0.0738165
MYCL	-0.621603	5.54109	13.9353	0.00101603	0.0395646
FAM134B	-0.623631	3.07102	19.8724	0.000160916	0.0161956
FAM229B	-0.626666	6.12917	5.57536	0.0265673	0.197191
KCNE3	-0.62878	5.70264	27.2295	2.3098e-05	0.00701223
RASGEF1A	-0.629455	0.704447	11.4379	0.00243599	0.0618086
NUDT14	-0.630173	2.64883	6.44135	0.0179665	0.162702
MZT1	-0.634408	3.40956	9.66492	0.00474178	0.0845179
CCDC102B	-0.635145	-0.516239	6.0399	0.0214942	0.177905
RPL21P28	-0.643081	1.47795	7.95251	0.00941328	0.121686
RPL27	-0.64447	8.89566	17.7933	0.000296853	0.0222964
CDKN1C	-0.645515	1.63474	17.1434	0.000361929	0.0241772
TIMM8B	-0.647607	5.50123	13.0964	0.00135262	0.0443925
ACVR1C	-0.652222	-0.803899	6.14712	0.0204824	0.174054
TMPRSS11E	-0.652309	2.64341	8.51987	0.00746228	0.10791
BTNL8	-0.654162	-0.120463	6.92581	0.0145354	0.148042
NIPSNAP3B	-0.657639	0.572482	8.58468	0.0072693	0.106964
FMO5	-0.667232	5.06698	19.4264	0.000183011	0.0176666
TSPAN8	-0.669082	6.05848	10.2775	0.00374943	0.0748746
CEBPA-AS1	-0.672599	-0.035814	6.82969	0.015154	0.15121
HSD17B2	-0.673422	3.23384	12.6994	0.00155277	0.0482349
BST1	-0.676703	2.4753	18.6872	0.000227237	0.019273
CYBRD1	-0.680668	5.77489	18.3792	0.000248977	0.0202197
MIR9-3HG	-0.681728	1.42571	6.26611	0.0194208	0.169575
TMCC2	-0.686445	2.90625	7.43373	0.0116963	0.132866
HCK	-0.688689	3.47721	9.48792	0.00507964	0.0869755
FMO2	-0.689257	3.49384	16.4891	0.00044343	0.0265654
KMT2E-AS1	-0.694528	0.0232869	9.54664	0.00496473	0.0859089
RPL13P5	-0.698883	0.073399	10.0394	0.00410523	0.0789677
DLG5-AS1	-0.700611	1.0206	17.5167	0.000322843	0.0234738
ELF5	-0.706497	3.98102	19.8788	0.000160624	0.0161956
CCDC110	-0.712107	-0.29446	7.11538	0.0133955	0.142143
DICER1-AS1	-0.718986	1.10607	15.422	0.000622467	0.031641
SERF1B	-0.722748	0.0515041	14.9643	0.000722179	0.034029
KLHL32	-0.735136	1.32352	6.2304	0.0197329	0.171148
EEF1A1P9	-0.7457	3.41514	10.7023	0.00319547	0.0696036
RPS27	-0.745744	3.81519	8.74223	0.00682263	0.103041
TNNT1	-0.748057	-0.346926	6.0929	0.0209873	0.175784
GMNC	-0.751066	1.38821	9.56938	0.00492097	0.085721
RPS10P7	-0.755473	-0.0815111	5.90874	0.0228081	0.183391
BEND5	-0.756486	1.37974	20.4464	0.000136642	0.0150942
KCNIP3	-0.761717	-0.925899	6.09878	0.020932	0.175784
CLDN8	-0.762046	3.42709	15.8246	0.000547056	0.0293733
LEMD1	-0.767723	2.26441	9.00171	0.00615118	0.0975033
PP14571	-0.767775	1.59407	15.4421	0.000618434	0.0315422
ASB9	-0.770619	2.32779	19.3991	0.000184467	0.0176666
PROS1	-0.771022	5.33615	16.7727	0.000405896	0.025114
SAMD13	-0.775442	0.778085	8.81044	0.00663869	0.101854
GOLGA2P7	-0.780828	-0.115298	13.6769	0.00110877	0.0408272
WNT16	-0.781142	-0.0418638	10.3222	0.00368649	0.0741077
CBWD3	-0.801206	0.747738	16.8197	0.000400015	0.0251136
COX7A1	-0.803085	0.553101	9.77234	0.00454878	0.0830019
TUBAL3	-0.803692	-0.218508	6.60003	0.0167531	0.157948
ECM1	-0.808226	3.21045	5.64246	0.0257585	0.193567
SDHAF4	-0.813096	3.74421	20.6913	0.000127523	0.0148094
IGFBP7	-0.813799	7.1735	21.4896	0.000102094	0.0123305
TEX21P	-0.81767	0.24869	5.8361	0.0235739	0.186381
RPS17	-0.818251	4.49556	7.52601	0.0112493	0.130538
ASPRV1	-0.818284	0.039006	14.6332	0.000805114	0.0349276
FRG1HP	-0.830764	0.322477	14.4333	0.000860189	0.0367883
KCNJ16	-0.833128	0.68601	10.5249	0.0034151	0.0712854
SEPP1	-0.83602	4.82051	32.5945	6.6935e-06	0.0061542
SH3GL3	-0.839362	1.99897	15.723	0.000565097	0.0296225
PNLIPRP3	-0.849781	1.98924	7.80538	0.0100065	0.123928
SLC16A12	-0.865474	-0.215522	5.88871	0.0230165	0.184339
SELP	-0.869979	2.09024	6.33977	0.0187943	0.166512
RAB26	-0.875511	1.56409	11.7428	0.0021811	0.0575891
S100A4	-0.880847	5.5277	52.8346	1.53307e-07	0.00231448
AKR1C4	-0.88529	-0.536824	10.5204	0.00342093	0.0712854
PRH2	-0.89174	0.790791	9.5362	0.00498493	0.086107
RPS3A	-0.914787	7.90136	15.7564	0.000559101	0.0295131
LTF	-0.928043	8.66032	10.6304	0.00328254	0.0703197
QPRT	-0.930681	0.540127	12.2995	0.00178751	0.0516974
TNNT3	-0.930942	1.8211	12.3534	0.00175375	0.0513035
ADH1B	-0.942848	1.90537	18.416	0.00024627	0.0202062
RMRP	-0.94623	0.118947	6.85034	0.0150187	0.150457
ZNF436-AS1	-0.951819	-0.258767	10.0696	0.00405806	0.0786153
MRLN	-0.968893	2.05202	5.92456	0.022645	0.18294
RPL9	-0.988306	5.76582	13.5723	0.00114892	0.0413969
CLIC2	-1.007	-0.449629	13.2064	0.00130228	0.04369
RHCG	-1.0242	3.48617	6.21093	0.0199053	0.171148
HOPX	-1.02665	2.37987	11.9943	0.00199266	0.0547216
HSD17B6	-1.02848	0.0702794	15.9628	0.000523511	0.0290508
PRSS27	-1.03215	0.429186	7.4025	0.011852	0.133578
LY96	-1.03855	0.317201	7.71984	0.0103702	0.126155
SLITRK5	-1.06569	-0.634995	13.5286	0.00116615	0.041673
JMJD7-PLA2G4B	-1.07978	-0.630222	10.5393	0.00339669	0.0712823
KRT42P	-1.08297	1.36878	6.76946	0.0155564	0.15362
ZNF295-AS1	-1.08543	0.157846	6.97395	0.0142362	0.146272
ERMN	-1.08657	0.447558	8.79051	0.00669186	0.102254
ENPP6	-1.20188	-0.431406	6.722	0.0158818	0.154993
RN7SK	-1.23086	1.48071	16.61	0.000426984	0.0259927
FXYD1	-1.27654	-1.13057	10.1394	0.00395144	0.0771731
OR7D2	-1.28862	-1.54136	6.2202	0.019823	0.171148
CNFN	-1.33796	0.365116	11.6589	0.00224824	0.0585201
HSD17B14	-1.35617	-0.662137	6.68284	0.0161559	0.155732
IL36RN	-1.48304	0.254694	7.61981	0.010814	0.128595
KRT79	-1.63451	0.0591342	5.8129	0.0238244	0.186466
MAL	-1.86096	-0.301738	16.2285	0.000481276	0.0277322
RPPH1	-2.3195	-0.487291	14.0309	0.000983861	0.0389852

## Sheet: topTags_2386 vs ferm
GeneNames	logFoldChange	logCountsPerMillion	Fold change	PValue	FalseDiscoverRate
IFNL3	5.64696	-1.68963	40.418	1.347e-06	0.0101679
IFNL1	4.05193	0.164058	35.1402	3.8789e-06	0.0195199
IFNL2	3.87613	-1.30547	19.581	0.000175004	0.146862
POTEI	2.89951	-0.420762	32.7515	6.46729e-06	0.0244092
KRT79	2.72437	0.0591342	19.0058	0.000206894	0.150793
OASL	2.0199	6.76935	19.5513	0.000176513	0.146862
CMPK2	1.81788	6.7805	18.7509	0.000223003	0.150793
NR4A1	1.56742	2.26556	26.8956	2.50596e-05	0.0630542
BATF2	1.4784	3.73619	23.7781	5.51887e-05	0.0917303
USP18	1.28788	4.32176	18.5067	0.000239718	0.150793
OAS1	1.24978	7.99695	20.3923	0.000138751	0.137706
TAGAP	1.24216	1.90482	20.2143	0.000145943	0.137706
KLHDC7B	1.2075	3.43243	20.2645	0.000143873	0.137706
HSH2D	1.08711	4.92472	19.3924	0.000184829	0.146862
HTR2B	1.07632	0.86561	21.5729	9.97764e-05	0.125527
GBP5	0.955571	4.72976	24.5893	4.47102e-05	0.0917303
RTP4	0.945402	5.46027	17.7661	0.000299305	0.180744
PARP12	0.79241	6.14593	18.7207	0.000225	0.150793
C19orf66	0.763282	4.36509	17.5763	0.000317045	0.184093
ZFP36	0.659379	5.18294	23.4123	6.07606e-05	0.0917303
NR4A2	0.585965	4.62598	51.5608	1.88328e-07	0.00284319
LRRC4	0.368206	6.76343	18.5438	0.000237092	0.150793
F2R	-0.631109	4.4161	22.5728	7.59996e-05	0.104306
TRAM1L1	-0.765366	0.74136	20.2872	0.000142949	0.137706
ITGBL1	-1.17699	-1.23823	17.3614	0.000338524	0.189285
CDH10	-2.33176	0.920234	28.7743	1.5954e-05	0.0481714
OLFM4	-2.70126	5.16407	23.8038	5.48189e-05	0.0917303

## Sheet: topTags_2386 vs ctrl
GeneNames	logFoldChange	logCountsPerMillion	Fold change	PValue	FalseDiscoverRate
IFNL3	3.28457	-1.68963	24.0679	5.11671e-05	0.0172499
CXCL10	3.14597	7.34076	14.2183	0.000923999	0.0390745
IFNL2	2.76741	-1.30547	13.1727	0.00131747	0.0462553
IFNL1	2.73945	0.164058	21.9419	9.0173e-05	0.0187493
CXCL9	2.63691	2.70545	11.7073	0.00220919	0.0607508
CXCL11	2.63475	4.88393	14.2561	0.000912433	0.0386938
IL17C	2.60891	0.588833	14.16	0.000942184	0.039124
MX2	2.39868	7.90868	22.9471	6.87458e-05	0.0187493
IFIT2	2.26867	8.44774	15.8106	0.000549501	0.0314236
IL4I1	2.23627	0.603005	16.675	0.000418413	0.0288001
FBXO39	2.04401	-0.727275	34.6922	4.26218e-06	0.00992084
KCNK3	2.01245	-1.90451	8.54245	0.00739441	0.104919
NR4A1	1.9518	2.26556	40.2471	1.39196e-06	0.00420287
IFIT3	1.92652	8.98346	17.0411	0.000373522	0.0269117
CMPK2	1.89333	6.7805	20.0389	0.000153427	0.0229336
IFIT1	1.84342	8.93381	12.248	0.00182043	0.0545298
MX1	1.82642	9.60478	20.9824	0.00011753	0.0194984
HERC5	1.80998	5.2289	20.6012	0.000130799	0.0205695
MUC2	1.79497	1.90572	28.9766	1.52119e-05	0.0143533
POTEI	1.79464	-0.420762	14.6753	0.000794031	0.0369984
IFI44L	1.76899	7.56412	17.2525	0.000350001	0.0268847
OASL	1.72335	6.76935	13.9766	0.00100198	0.0401245
TNFSF13B	1.71025	2.10245	17.2508	0.000350184	0.0268847
OAS2	1.67233	9.3453	21.927	9.05414e-05	0.0187493
OAS3	1.66629	8.20657	21.2675	0.000108565	0.0189104
TFF1	1.63863	-0.798234	15.9345	0.000528231	0.0313132
HELZ2	1.62815	4.86097	22.5372	7.67306e-05	0.0187493
POTEJ	1.59533	0.487521	19.2442	0.000192972	0.0240136
EPSTI1	1.56403	5.78837	15.8785	0.000537737	0.0313132
DDX60L	1.55975	6.12332	18.4901	0.000240903	0.0240855
ISG15	1.55676	5.41855	10.8265	0.00305089	0.069158
LGALS2	1.5306	-0.958213	11.4846	0.00239497	0.0620337
ZBP1	1.51924	1.29177	9.40133	0.00525444	0.0890306
HERC6	1.50938	8.36847	20.1716	0.00014773	0.0223027
XAF1	1.508	6.09246	21.6342	9.81059e-05	0.0187493
CSF3	1.4885	5.08492	6.14357	0.0205151	0.166068
VCAM1	1.48253	1.85199	17.107	0.000366011	0.0269117
DDX58	1.45105	7.64983	18.8568	0.000216152	0.0240136
NR4A3	1.44011	-0.426623	15.8549	0.000541793	0.0313251
CCL5	1.42286	2.76019	14.6091	0.000811545	0.0373534
C1QTNF1	1.40417	1.11122	29.4735	1.35437e-05	0.0143533
BATF2	1.3794	3.73619	20.7958	0.000123833	0.0201022
DDX60	1.3615	7.84929	22.4317	7.89457e-05	0.0187493
SAMD9L	1.3213	6.8528	17.0391	0.000373759	0.0269117
KCNQ4	1.31763	-0.210885	13.0314	0.00138337	0.047527
LAMP3	1.31192	6.5073	17.6963	0.000305695	0.0266962
RGS1	1.30976	0.465972	7.44647	0.0116334	0.127268
USP18	1.30134	4.32176	18.5533	0.000236426	0.0240855
SLCO2A1	1.29342	1.15306	12.9435	0.00142618	0.0482871
RSAD2	1.28891	7.05814	7.90626	0.0095955	0.116509
KRT3	1.28428	-1.43657	9.19248	0.00570378	0.0930919
IRF7	1.26647	3.31048	13.1394	0.00133269	0.0464656
IL19	1.26227	6.2061	8.69894	0.00694229	0.101953
NCF1	1.25751	-0.269702	7.21257	0.0128496	0.133786
HIC1	1.25261	0.144589	9.04488	0.00604668	0.0954818
STAT1	1.24673	9.28945	20.292	0.000142754	0.0219856
HSH2D	1.22646	4.92472	24.3496	4.75614e-05	0.0172499
AIM2	1.21998	1.93818	7.48395	0.0114506	0.126645
PTGS2	1.21003	5.53058	8.07588	0.00894565	0.113246
OAS1	1.2079	7.99695	19.0016	0.00020715	0.0240136
TAGAP	1.19454	1.90482	19.1071	0.000200846	0.0240136
ITGAM	1.18633	0.773911	11.6095	0.0022888	0.0612879
TNFAIP6	1.1777	0.0894656	5.60378	0.0262213	0.189054
ADAM12	1.17499	0.244086	9.38852	0.00528086	0.0893779
SAMD9	1.16584	8.47618	19.4519	0.000181665	0.0239687
ISG20	1.16523	4.91197	12.0768	0.0019348	0.0562806
KLHDC7B	1.16448	3.43243	18.6304	0.000231083	0.0240855
LIF	1.16186	4.56332	13.899	0.00102853	0.0407553
EIF2AK2	1.15363	6.30752	18.3503	0.000251136	0.0244942
PML	1.15321	6.23851	23.8175	5.46229e-05	0.0175456
IFIH1	1.13425	6.79083	18.8122	0.000219005	0.0240136
OXTR	1.11865	1.28613	6.52649	0.0173038	0.153578
PHLDA2	1.11361	1.70532	10.3831	0.00360254	0.0753058
SLC15A3	1.11124	2.56868	15.4058	0.000625724	0.0332625
SCN3A	1.10971	-0.709448	8.82964	0.00775128	0.107277
LMOD1	1.10245	0.660246	10.1481	0.00393839	0.0782153
IL1B	1.10138	5.08355	8.88423	0.00644577	0.0980738
CD83	1.10096	3.74541	7.3389	0.0121762	0.129363
GCM1	1.08456	-1.01546	5.86403	0.0232761	0.177206
GMPR	1.05963	3.32828	8.25528	0.0083105	0.110543
ETV7	1.05339	3.51748	19.3177	0.000188884	0.0240136
DOCK10	1.04939	-0.557234	7.71488	0.0103917	0.120494
IFI35	1.04014	5.37208	15.1261	0.000685075	0.0348235
BAIAP3	1.03967	3.60156	5.47253	0.0278621	0.194198
IFIT5	1.0392	6.3528	16.0647	0.000506859	0.0311606
GBP4	1.0125	6.47429	14.1815	0.000935435	0.039124
DUSP2	1.00819	2.59433	9.99606	0.00417385	0.0803732
IFITM1	1.00631	7.65746	10.6776	0.00322514	0.0711158
DHRS2	1.00239	-1.04291	5.57439	0.0265791	0.190083
NR1D1	1.00201	3.51902	7.34475	0.012146	0.129223
STX11	0.996361	2.63563	19.9998	0.000155151	0.0229567
PARP10	0.992458	4.09674	9.12457	0.00585881	0.0946986
FGD2	0.983134	1.41141	8.37053	0.00792869	0.108719
TYMP	0.981738	5.2292	15.6419	0.000579965	0.0318797
JUNB	0.971354	4.36989	8.48034	0.00758274	0.106138
RASSF10	0.965419	0.304893	5.8111	0.0238441	0.179807
MAPK15	0.956031	3.93826	6.16688	0.0203018	0.165296
IL7R	0.95259	-0.725213	5.5416	0.0269848	0.190741
FLNC	0.940176	0.270209	9.40918	0.00523831	0.0889232
CA6	0.93277	-1.40937	6.1982	0.020019	0.164165
NLRC5	0.932142	4.31661	14.0135	0.000989624	0.039841
PARP12	0.924923	6.14593	25.2713	3.75637e-05	0.0171848
GBP1	0.923088	6.58031	14.4595	0.00085274	0.0381155
FASN	0.919656	6.9131	7.55306	0.0111218	0.124635
S1PR3	0.91956	2.88209	11.5221	0.00236253	0.0620297
MRGPRX3	0.915565	1.56775	10.123	0.00397631	0.0782153
DHX58	0.915167	5.50985	15.7945	0.000552327	0.031466
ZC3HAV1	0.908465	6.98113	26.1417	3.0187e-05	0.0164083
SLC26A9	0.905058	3.03609	19.7537	0.000166501	0.0234637
DUSP5	0.89531	6.18483	10.7831	0.00310059	0.0695537
CD274	0.89483	4.03623	7.31571	0.0122968	0.130004
FRMD3	0.889232	1.22758	9.06898	0.00598917	0.0954415
UBQLNL	0.885787	-0.269243	9.77488	0.00454434	0.0834621
DLEC1	0.885047	4.79794	6.74488	0.015724	0.146806
RASGRP3	0.882646	2.12262	10.0024	0.00416366	0.0803732
GBP5	0.882351	4.72976	21.0607	0.000114991	0.019289
CDC42EP1	0.88148	4.06014	9.65636	0.00475754	0.0848563
SYT15	0.881087	-0.364815	5.82358	0.0237088	0.179279
ZNF296	0.879362	0.270371	5.75798	0.0244295	0.181422
PARP9	0.872639	8.42015	14.9878	0.000716669	0.035358
WARS	0.872487	9.21486	12.2873	0.00179524	0.0540873
TMEM176A	0.865519	-1.05538	5.67043	0.0254295	0.185553
CCL19	0.864914	-0.540986	5.36893	0.0292379	0.199144
LRRC3	0.861467	-0.708703	6.34431	0.0187563	0.159529
RTP4	0.860208	5.46027	14.7576	0.0007728	0.0363457
HORMAD1	0.85849	-0.91759	5.48186	0.0277417	0.193743
LTBP4	0.854408	4.84233	7.66616	0.0106058	0.122132
FOXI1	0.854142	1.64337	9.66199	0.00474717	0.0848563
RGS16	0.853111	-0.343503	7.20673	0.0128816	0.1338
FOSL1	0.849993	3.1704	21.5911	9.9277e-05	0.0187493
TRANK1	0.847429	5.89984	15.7815	0.000554623	0.031478
ZC3H12A	0.84252	6.54803	7.00999	0.0140166	0.139033
IL2RB	0.842303	0.996965	10.1327	0.00396152	0.0782153
GFPT2	0.841918	0.0261115	6.68037	0.0161734	0.149248
SPDEF	0.839238	4.37578	7.7353	0.0103034	0.120135
BST2	0.838833	6.04909	7.90522	0.00959962	0.116509
FAM107A	0.837692	0.21833	7.917	0.00955284	0.116466
ALOX15B	0.830992	4.26619	15.6684	0.000575052	0.0318797
PARP14	0.830756	8.65463	16.0134	0.000515164	0.0311606
CDC42EP2	0.821764	3.3899	12.5624	0.00162916	0.0512406
PNPT1	0.816244	6.88592	17.1295	0.000363488	0.0269117
CCAT1	0.810127	2.61751	28.495	1.70431e-05	0.0148049
COX6B2	0.809537	0.886199	6.50074	0.0175013	0.154694
TPPP	0.807575	4.17029	6.01531	0.0217341	0.172853
HOXB4	0.807278	-0.803247	5.48332	0.0277229	0.193743
POU3F1	0.804012	-0.10018	8.33517	0.00804375	0.109216
BEST4	0.803873	0.950119	6.79221	0.0154031	0.14555
SLC16A6	0.801888	1.26651	6.96152	0.0143128	0.140861
PHF24	0.801867	0.0491657	6.30001	0.0191296	0.160801
CYP26B1	0.800922	2.74833	12.3285	0.00176924	0.0536348
HNF4A	0.79848	-0.577046	6.92328	0.0145514	0.142466
KRT6C	0.796828	2.53025	9.6868	0.00470176	0.0847047
PLAC4	0.795463	1.77862	8.75533	0.00678688	0.100757
FLNA	0.792786	7.44698	7.49591	0.011393	0.126118
ANKRD33B	0.792639	1.79843	26.505	2.75872e-05	0.0164083
ADAM8	0.789549	3.06833	8.70805	0.00691692	0.10188
HSP90B3P	0.787401	-0.36583	8.03948	0.00908092	0.113928
TRIM14	0.785081	7.27009	22.7666	7.21462e-05	0.0187493
DNAH11	0.782834	4.91789	5.66803	0.0254576	0.185668
2023-03-04	0.772892	-0.176702	5.57016	0.0266312	0.190177
TRIM5	0.772181	5.62112	15.5171	0.000603686	0.0326194
ZNFX1	0.771115	7.97188	18.8045	0.000219505	0.0240136
CD38	0.770848	2.64866	5.70808	0.024994	0.184027
ICOSLG	0.76834	2.06081	7.74778	0.0102498	0.120046
FOS	0.767044	3.58917	19.5728	0.00017542	0.0238587
RNF213	0.761706	7.77507	11.8307	0.0021131	0.0587504
LGALS9	0.759625	6.57922	16.4838	0.000444167	0.0296707
FOXA3	0.756301	1.24542	6.1552	0.0204084	0.165761
DTX3L	0.753369	7.42195	14.1157	0.000956266	0.039124
NFKB2	0.747596	5.30356	16.2128	0.00048367	0.0310722
P2RY11	0.747176	0.0775668	10.9485	0.00291577	0.0680361
SOX9	0.747039	3.93584	24.6628	4.38729e-05	0.0172499
PCDH12	0.745337	-0.896198	7.57429	0.0110229	0.124074
PLSCR1	0.743491	7.33509	11.4169	0.0024547	0.0624933
WDR63	0.740528	6.07822	5.91618	0.0227312	0.175536
BBC3	0.738353	1.85623	7.34302	0.012155	0.129228
IRF1	0.736294	6.84248	23.3279	6.21324e-05	0.0184907
ADCY4	0.732419	-0.181872	7.61984	0.0108139	0.123379
UBE2L6	0.730316	7.02073	12.4639	0.00168662	0.052178
TIAM2	0.730214	-0.214306	10.4467	0.00351712	0.0739525
NT5C3A	0.728606	6.26872	9.8733	0.00437522	0.081971
DFNB31	0.728377	2.85848	6.00108	0.0218741	0.173025
GRIN3A	0.724351	0.540228	10.9244	0.00294201	0.0684369
SOCS3	0.714567	4.75877	8.50568	0.00750526	0.105776
FAM46A	0.713937	4.89418	10.7882	0.00309467	0.0695243
MMP13	0.711414	7.60493	9.07132	0.00598362	0.0954415
PPM1K	0.710379	3.82064	8.91478	0.00636771	0.0974071
NTRK2	0.708062	2.7741	8.76813	0.00675213	0.100691
LSP1	0.707064	4.03526	9.0608	0.00600861	0.0954415
TONSL	0.705285	1.23618	6.91612	0.0145965	0.142723
PERM1	0.701305	0.05522	5.81224	0.0238317	0.179804
ITIH6	0.700374	-0.365443	6.433	0.018033	0.157276
FSCN1	0.700348	4.73338	6.20762	0.0199348	0.16383
WSCD2	0.699943	1.3728	5.52381	0.0272077	0.191417
IL32	0.698991	3.40827	12.504	0.00166299	0.0519795
HSPA1B	0.696923	5.33789	9.56851	0.00492264	0.0862851
APOL6	0.695467	7.40032	12.6071	0.00160383	0.0507611
CASKIN2	0.691736	2.73958	7.0445	0.0138098	0.138162
EHD1	0.691472	5.27607	11.6459	0.00225884	0.0612879
IFI16	0.684056	8.97409	11.9033	0.00205873	0.0579863
FAM86B3P	0.683686	-0.22349	5.5553	0.0268145	0.190682
PTP4A3	0.682721	1.73879	8.47544	0.00759782	0.106138
PRG2	0.680608	-0.0699676	7.56162	0.0110818	0.124388
SBNO2	0.68016	5.23721	5.5395	0.0270111	0.190822
NOTCH1	0.675092	4.68336	7.17232	0.0130726	0.134439
IFI44	0.67328	7.96987	9.45884	0.00513762	0.0881394
EIF3CL	0.672357	1.36226	10.2158	0.00383818	0.0771572
ZCCHC2	0.668801	5.06645	15.6897	0.000571153	0.0318797
KCNQ5	0.666265	1.83836	9.83788	0.00443528	0.0824784
MT2A	0.665798	5.36375	11.1064	0.00275056	0.0663933
HK2	0.664854	6.41395	24.2071	4.93501e-05	0.0172499
HTR2B	0.664376	0.86561	8.55123	0.00736819	0.104829
SPRR1B	0.66366	7.19806	9.75966	0.00457112	0.0835688
SLC25A28	0.663336	5.81842	16.8511	0.000396135	0.0276873
EGR1	0.663313	5.92864	22.8431	7.06835e-05	0.0187493
ZYX	0.662101	6.47506	8.41576	0.00778414	0.10743
PER1	0.657405	3.58401	7.0418	0.0138258	0.138167
EGR3	0.655973	2.47873	17.2444	0.000350874	0.0268847
IFITM3	0.652805	8.23632	8.18441	0.00855527	0.111134
RAI1	0.649456	5.26759	5.47956	0.0277714	0.193745
DNAH1	0.64927	4.74952	5.39448	0.0288916	0.198172
IRS2	0.648971	4.14796	17.5918	0.000315556	0.0268847
THEMIS2	0.648908	2.00999	6.03344	0.021557	0.171559
IRF9	0.647369	7.26304	20.8389	0.000122346	0.0200768
H3F3C	0.647292	3.41687	6.00777	0.0218081	0.172919
RHBDF2	0.646607	4.13802	7.15269	0.0131829	0.135205
TRIM25	0.644771	7.52381	16.0083	0.000516006	0.0311606
CLUH	0.643981	5.78396	5.94399	0.0224465	0.174604
TNS1	0.639688	4.39596	11.6229	0.00227765	0.0612879
IL1RN	0.638085	7.87056	8.76659	0.0067563	0.100691
GBP1P1	0.63722	1.87791	6.16601	0.0203097	0.165296
SLC13A2	0.632471	1.47294	5.54856	0.0268982	0.190682
SF3A2	0.630425	4.01236	6.29087	0.0192076	0.161048
BCL3	0.62985	4.69075	7.83389	0.0098884	0.118644
EGR2	0.628761	0.544669	7.05813	0.013729	0.137719
TRIM21	0.627316	5.6148	13.2403	0.00128714	0.0457838
SHISA5	0.625468	6.86258	15.2973	0.000648057	0.0338537
EVI2B	0.624158	0.524191	6.16595	0.0203102	0.165296
KRT17	0.622933	9.13644	5.69941	0.0250935	0.184361
PLK3	0.62254	2.58822	9.6455	0.00477763	0.0848563
TNC	0.622396	8.21741	22.7075	7.32986e-05	0.0187493
SECTM1	0.61871	4.06525	5.75901	0.0244179	0.181422
TUBB	0.61715	7.22481	13.538	0.00116243	0.0434385
EHD4	0.616403	6.34991	24.5348	4.53416e-05	0.0172499
ADAR	0.615825	9.19418	17.3938	0.000335179	0.0268847
CALB2	0.613229	2.31693	7.99857	0.00923565	0.114336
ATP10A	0.610365	3.58304	9.52011	0.00501629	0.0872082
LAP3	0.609288	8.21703	14.4285	0.000861565	0.0381178
JUP	0.608983	8.5495	7.62491	0.0107909	0.123323
TRIM31	0.608825	6.09716	7.16386	0.01312	0.134712
HS3ST1	0.606753	4.416	7.67174	0.010581	0.122035
PDLIM7	0.606083	3.50516	6.12079	0.0207259	0.16679
STARD5	0.605932	4.86679	9.2891	0.00549088	0.0913762
NPRL3	0.604325	3.76678	9.98181	0.00419671	0.0804218
MLKL	0.603733	3.54214	11.4742	0.00240403	0.0620337
ZNF703	0.600974	2.12787	8.10972	0.00882186	0.112769
ACKR3	0.599773	5.86329	10.1435	0.00394528	0.0782153
PRKD2	0.598836	5.06255	10.6443	0.0032655	0.0714185
PKI55	0.598591	0.82951	6.32293	0.0189355	0.16015
FOSB	0.597738	0.601084	7.67764	0.0105549	0.122012
MIR614	0.596457	0.527619	6.67501	0.0162114	0.149299
SYN1	0.595862	0.0745898	10.7305	0.00316202	0.0703493
NFIC	0.595335	3.40686	5.55962	0.0267611	0.190482
KDM6B	0.592866	4.3753	10.8942	0.00297508	0.0687822
CSF1	0.592219	3.38885	6.31441	0.0190074	0.160385
BIRC3	0.590973	6.36375	5.35936	0.0293688	0.199362
BCL2L14	0.590143	4.54508	9.25605	0.00556269	0.0918818
SAMHD1	0.588427	7.64065	13.3173	0.00125356	0.0449126
TGM1	0.58591	5.68748	6.39487	0.0183402	0.158438
MAOB	0.584305	3.34835	7.32793	0.0122331	0.129603
NCDN	0.583239	4.3828	10.665	0.00324034	0.0713112
SH3BP1	0.583195	4.72527	6.86493	0.0149239	0.144083
SERPINB9	0.582658	3.92009	6.31688	0.0189866	0.160385
TRIM36	0.58149	1.47339	6.89132	0.0147542	0.14321
STAT2	0.581383	7.05005	9.10133	0.00591293	0.094804
SPRY4	0.578904	2.43665	8.88228	0.00645077	0.0980738
KIAA1462	0.578204	1.082	6.45343	0.0178708	0.156525
RBM11	0.578152	1.00455	6.99613	0.0141006	0.139591
TMEM201	0.578029	2.27682	6.16957	0.0202773	0.165296
VSIG1	0.577868	0.839968	7.95939	0.00938654	0.115304
ETV1	0.577752	2.15921	9.00487	0.00614347	0.0959026
RAVER1	0.576995	4.2398	6.97301	0.0142419	0.140438
CACNB1	0.570759	1.58211	9.51831	0.0050198	0.0872082
B3GALT5	0.568321	1.38974	5.76433	0.0243586	0.181422
MIDN	0.567999	5.84361	17.0877	0.000368196	0.0269117
TTC21A	0.567875	6.17317	5.73126	0.02473	0.182925
GTPBP1	0.567597	6.11393	14.2994	0.000899341	0.0385777
GAS7	0.566688	4.47623	7.01658	0.0139768	0.138837
G6PD	0.565206	5.53519	7.61288	0.0108455	0.123387
MYBBP1A	0.564789	4.2954	5.94048	0.0224821	0.174604
TAP2	0.564457	6.49846	14.8942	0.000738929	0.0359858
MAP3K6	0.563847	4.73302	7.1359	0.0132781	0.135446
NRG2	0.563007	1.91885	6.24284	0.0196236	0.162511
IL15RA	0.562842	3.01494	8.58308	0.00727399	0.104387
HDX	0.56238	2.35728	7.77552	0.0101318	0.119781
KRT6A	0.56064	10.3454	6.77014	0.0155519	0.145921
TENM2	0.559485	5.30874	15.5217	0.000602789	0.0326194
SMOX	0.558283	2.46312	6.05366	0.0213613	0.170721
SP100	0.558082	7.80534	10.4608	0.00349847	0.0738205
PTPRH	0.556319	4.85328	7.30634	0.012346	0.130432
BCL9L	0.555494	5.77221	6.60548	0.016713	0.151815
KSR1	0.550365	3.24831	12.6843	0.00156099	0.0502479
NR4A2	0.550221	4.62598	45.4955	5.27999e-07	0.0039856
ANKK1	0.549702	1.84955	7.64275	0.0107104	0.122589
PPRC1	0.548727	5.03444	18.8088	0.000219228	0.0240136
TRO	0.548379	-0.00159462	7.01785	0.0139692	0.138837
ZFP36	0.54538	5.18294	16.0312	0.000512272	0.0311606
TGFB1	0.544832	4.11388	8.24449	0.00834726	0.110543
TRIM22	0.543827	8.78649	6.70075	0.01603	0.148651
HSPA1A	0.541969	4.94726	5.39282	0.0289141	0.198236
DUSP6	0.541496	6.00068	22.2964	8.18876e-05	0.0187493
NT5DC3	0.540793	2.21678	14.2637	0.00091011	0.0386938
APOBEC3B	0.53961	4.22794	11.5271	0.00235826	0.0620297
MAFF	0.539439	4.72259	8.09819	0.00886383	0.112926
TNS4	0.536507	6.38898	9.94985	0.00424844	0.0808811
ZNF750	0.535459	4.86752	14.5338	0.000832004	0.0376782
SLFN5	0.531899	8.5755	6.31211	0.0190269	0.160385
KIT	0.531124	3.14106	9.03241	0.00607666	0.0954818
MID1IP1	0.531078	5.22256	10.9746	0.00288774	0.0678014
NOV	0.529622	1.46118	6.33911	0.0187997	0.159718
BACH2	0.52926	1.37276	6.81828	0.0152294	0.145334
CNTNAP1	0.527629	2.44669	7.36377	0.0120483	0.129081
FAM83H	0.525186	6.16369	10.2397	0.00380353	0.0770703
LGALS3BP	0.525105	8.1279	7.49556	0.0113946	0.126118
DUSP7	0.524989	4.72328	11.6119	0.00228681	0.0612879
ADGRL3	0.524523	1.31991	6.1518	0.0204395	0.165761
TIMP1	0.524102	7.50074	9.21882	0.00564485	0.0927315
ARHGAP1	0.522275	6.88956	14.4319	0.000860582	0.0381178
HIST2H2BF	0.522165	0.943676	8.56114	0.00733875	0.104829
HCFC1	0.520282	5.40112	7.18561	0.0129985	0.134226
LMNA	0.520093	6.95297	7.43968	0.0116669	0.12739
BHLHE41	0.519487	4.95301	9.01565	0.00611721	0.095812
GLTSCR1	0.519099	1.94484	6.00907	0.0217954	0.172908
PLA2G3	0.518497	2.49492	9.12707	0.00585302	0.0946986
HLF	0.517911	3.39976	6.54744	0.0171449	0.153248
ND4L	0.515604	9.9778	7.59987	0.0109049	0.123708
TNFAIP3	0.514285	6.6703	6.58203	0.016886	0.152334
TRAF3IP3	0.513819	2.10456	8.72963	0.00685722	0.101494
MYC	0.513504	5.58918	31.8229	7.93714e-06	0.0113162
MYH9	0.512101	8.45191	9.05534	0.00602164	0.0954415
DTX2P1-UPK3BP1-PMS2P11	0.511431	1.94307	7.06406	0.013694	0.137551
ZMYND15	0.511198	2.40674	7.93783	0.00947073	0.11588
LY6E	0.508788	8.01518	6.33151	0.0188633	0.159989
ZSWIM4	0.506516	3.23696	8.72378	0.00687335	0.101533
CDK18	0.506337	3.65416	7.10886	0.013433	0.136281
TOR1B	0.506215	5.85704	6.77419	0.0155244	0.145754
FBRSL1	0.504426	2.99655	6.83117	0.0151443	0.145131
MYD88	0.504392	7.24443	11.4464	0.00242849	0.0621406
PKP1	0.504198	7.88861	8.64587	0.00709214	0.103394
GATA6	0.50395	2.02158	8.33717	0.00803719	0.109216
APCDD1	0.503679	3.46562	6.77648	0.0155089	0.145749
PRRC2A	0.503358	7.25712	7.09643	0.0135049	0.136468
TRIB1	0.502944	5.90638	21.38	0.000105233	0.0188335
SORCS2	0.50229	3.8344	6.13061	0.0206347	0.1665
ABTB2	0.502273	2.1919	7.61495	0.0108361	0.123387
FAM155B	0.502176	2.36592	9.03909	0.00606058	0.0954818
ZMIZ1	0.502105	5.76244	10.3028	0.00371369	0.0758669
ACTN4	0.501912	8.58666	8.5163	0.00747306	0.10544
CD68	0.501117	5.77282	8.92542	0.00634077	0.0974071
KIAA1551	0.498086	6.4866	7.83988	0.00986378	0.118562
PLEKHA4	0.49784	3.90372	6.68281	0.0161562	0.149248
AJAP1	0.497623	0.905979	6.39765	0.0183176	0.158438
ACTG1P20	0.497527	1.81456	5.9412	0.0224748	0.174604
NUB1	0.496201	6.69969	13.2845	0.00126776	0.0452467
TCOF1	0.496093	4.83801	7.94213	0.00945384	0.115848
CX3CL1	0.495444	7.06211	6.79008	0.0154174	0.14555
TSHZ3	0.49417	3.08146	22.8976	6.96603e-05	0.0187493
MMRN2	0.493122	1.83708	6.58475	0.0168658	0.152334
N4BP1	0.492705	6.79259	13.8288	0.00105318	0.0413318
CHGB	0.491947	1.09651	8.87319	0.00647423	0.0982227
NMI	0.491568	5.65954	8.26501	0.0082775	0.110393
RNF31	0.485785	5.07379	7.28385	0.0124647	0.13141
LDLR	0.484773	8.58796	15.893	0.000535255	0.0313132
ANKFY1	0.484404	6.89703	21.3525	0.000106038	0.0188335
APOBEC3F	0.484075	3.68131	9.9913	0.00418146	0.0804173
PHF11	0.483999	4.99818	10.4917	0.00345803	0.0736332
RELB	0.481762	3.92288	10.6441	0.00326578	0.0714185
ND1	0.48175	12.5643	10.986	0.00287563	0.0678014
EPAS1	0.481546	10.047	27.8469	1.98948e-05	0.0149681
ATN1	0.480988	5.97055	5.97541	0.0221295	0.173875
STAT5A	0.479729	4.98446	15.3771	0.000631551	0.0334545
KRT5	0.479522	11.5491	8.75514	0.0067874	0.100757
CHERP	0.478515	4.49001	6.07424	0.0211643	0.169505
CREB3L1	0.478276	5.56104	11.127	0.00272982	0.0662573
MTCL1	0.478155	2.31013	7.07436	0.0136335	0.137247
ABCC3	0.477823	4.55965	14.8111	0.000759347	0.0361636
SETD1B	0.477456	4.54804	8.47519	0.00759856	0.106138
SOX7	0.477044	4.46462	17.4404	0.00033045	0.0268847
BCL2	0.476613	3.00957	12.8537	0.00147142	0.048934
CAD	0.475976	4.79716	10.3406	0.00366092	0.0755039
SLC9A1	0.475311	5.57802	7.49707	0.0113874	0.126118
OVOL1	0.474119	3.6097	5.41878	0.0285666	0.196747
PLEKHG3	0.473168	5.2202	8.27923	0.00822952	0.109948
IPO4	0.472742	5.58751	6.20098	0.0199942	0.16405
BLNK	0.470992	4.31833	19.153	0.000198175	0.0240136
HYAL1	0.470708	2.63466	8.29829	0.0081657	0.109794
CMTM3	0.470235	3.59345	9.05777	0.00601583	0.0954415
MSN	0.469204	7.39441	22.1687	8.47727e-05	0.0187493
RPTOR	0.468079	4.12215	5.93253	0.0225633	0.174759
FBLN1	0.466412	4.97407	7.47413	0.0114982	0.1268
POU2F3	0.466358	1.61802	7.3353	0.0121948	0.12947
MOV10	0.464974	5.85723	9.50455	0.00504679	0.0872307
RRP12	0.464568	4.93424	7.13765	0.0132682	0.135446
PTK2B	0.463441	6.21818	16.3068	0.000469549	0.0305551
SPATS2L	0.463415	8.24864	24.7724	4.26572e-05	0.0172499
JAK3	0.462497	1.36303	6.01404	0.0217466	0.172853
PSMB8-AS1	0.462482	2.25131	8.35258	0.00798687	0.109021
CLUHP3	0.462015	1.36483	5.94898	0.0223958	0.174604
ZNF341	0.461462	1.75294	6.32049	0.018956	0.160235
CNP	0.461301	6.22599	9.75587	0.00457782	0.0835688
JUN	0.460915	5.09183	14.1286	0.000952156	0.039124
HSP90AB2P	0.460007	2.75102	8.8877	0.00643685	0.0980597
HAS3	0.459933	7.95223	11.0055	0.00285493	0.0677687
NOCT	0.458878	2.20312	8.44735	0.0076849	0.106831
KLF4	0.458168	5.9645	8.87344	0.00647358	0.0982227
MN1	0.457877	1.79798	6.79318	0.0153966	0.14555
TAPBP	0.456672	6.90974	8.01716	0.00916496	0.114152
SP2	0.455492	4.22722	9.75684	0.00457611	0.0835688
SRM	0.451652	4.32522	6.58796	0.0168421	0.152334
MED15	0.451464	5.68276	7.19682	0.0129363	0.1338
EHD2	0.4511	5.03089	6.03343	0.021557	0.171559
ANO1	0.450561	4.03686	7.04133	0.0138286	0.138167
DAB2IP	0.449753	6.46926	5.75099	0.0245077	0.181904
ARHGAP31	0.449057	3.48222	8.35959	0.00796409	0.109006
PER2	0.448197	5.09637	23.2344	6.36891e-05	0.0184907
B3GNT7	0.44731	5.13349	6.79852	0.0153608	0.14555
APOBEC3G	0.446947	4.87096	10.4731	0.00348233	0.0738205
HMGA1	0.446805	7.39476	5.9867	0.0220167	0.173661
OTX1	0.446795	3.15889	13.1224	0.00134054	0.0465695
RDH13	0.446765	2.83486	6.77925	0.0154902	0.145749
ATP6	0.445614	12.4669	5.87232	0.0231886	0.177075
WNT4	0.445136	5.53004	9.4896	0.0050763	0.0874851
SH2B3	0.443912	4.91054	11.4635	0.00241343	0.0620337
KCNN4	0.443433	3.73844	5.65292	0.0256349	0.186345
ARHGAP23	0.442871	7.05234	8.03214	0.00910848	0.113928
USP11	0.442251	5.71862	15.063	0.000699297	0.0349579
YBX3P1	0.442246	2.49847	6.47724	0.0176838	0.155579
RUSC1	0.442227	5.11124	18.7637	0.000222162	0.0240855
TRIM47	0.440665	3.4045	5.8021	0.0239421	0.18005
MYRF	0.438599	5.07982	9.04032	0.00605761	0.0954818
MICALCL	0.438479	3.02245	9.72703	0.00462913	0.0839976
MAST3	0.43804	2.32868	7.2445	0.0126756	0.132877
SEMA6A	0.436149	2.78494	8.60259	0.00721695	0.104087
TNFRSF10A	0.435642	4.21205	6.41635	0.0181664	0.157983
TMEM140	0.433987	3.96302	10.0653	0.00406477	0.0790797
ARHGAP27	0.433026	4.8236	6.53586	0.0172325	0.153316
GPC3	0.431898	2.00729	5.93685	0.0225192	0.174614
NLRP1	0.431632	4.15319	10.7886	0.0030943	0.0695243
UNK	0.431334	3.56369	5.3894	0.0289601	0.198372
UBA7	0.429281	4.8163	6.12658	0.0206721	0.166694
TLR3	0.429034	5.16886	6.04585	0.0214366	0.171142
ZNF808	0.428968	2.92769	10.743	0.00314733	0.0701851
RNF165	0.428636	1.44802	8.48109	0.00758042	0.106138
GNB4	0.428588	4.66814	7.12382	0.0133471	0.135874
PDE10A	0.427738	2.44522	8.4003	0.00783319	0.107801
EFHD2	0.427446	6.35333	8.07051	0.00896545	0.113265
PPARGC1B	0.425354	5.35273	9.72733	0.0046286	0.0839976
SETD1A	0.421594	4.22708	5.85318	0.0233913	0.177742
SPRED2	0.421495	5.16707	16.0336	0.000511879	0.0311606
FUS	0.421388	7.83439	41.8336	1.02978e-06	0.00420287
ST8SIA4	0.421258	4.71163	5.9053	0.0228438	0.175848
TRIM29	0.420018	8.46172	7.46018	0.0115662	0.127012
CCND1	0.419553	8.08278	15.7149	0.00056657	0.0318797
AP1B1	0.41827	6.75158	5.94038	0.0224832	0.174604
XRN1	0.418115	6.1708	5.59875	0.0262821	0.189167
IER5L	0.415897	1.82679	6.64596	0.0164189	0.150137
SPTB	0.415727	2.01647	7.24264	0.0126856	0.132877
SIK1	0.414468	4.17735	7.59499	0.0109273	0.123733
ZNF710	0.414361	4.37652	5.98487	0.022035	0.173663
NECTIN1	0.413941	7.75417	6.90069	0.0146944	0.14321
ATXN2L	0.413222	6.24084	14.5672	0.000822863	0.0375933
HIVEP1	0.413115	5.06762	8.28813	0.00819965	0.109794
MAMLD1	0.412914	2.23375	8.25722	0.0083039	0.110543
KIAA0556	0.412774	6.18246	5.35947	0.0293673	0.199362
POLR2A	0.411427	8.17328	9.37447	0.00530998	0.0895696
TFCP2L1	0.407126	4.82894	12.7959	0.00150134	0.0494533
OGFR	0.406662	4.38487	5.98206	0.022063	0.173663
FOXK1	0.406496	5.25896	10.944	0.00292074	0.0680469
SMCHD1	0.405831	6.25767	6.41372	0.0181876	0.158076
MNT	0.404984	3.9808	8.55082	0.00736944	0.104829
CYP2S1	0.401329	5.67772	5.65929	0.0255599	0.186189
S1PR2	0.400374	2.11643	5.75787	0.0244307	0.181422
EIF4G1	0.399402	8.74663	10.2632	0.00376976	0.0767009
ZFP36L1	0.397672	7.85743	17.2345	0.000351947	0.0268847
ZBTB7A	0.397668	5.42803	9.88506	0.00435548	0.0817845
GPI	0.397497	7.59235	11.5568	0.00233291	0.0616812
NGFR	0.395908	5.70405	5.98312	0.0220525	0.173663
AGO2	0.395835	3.31769	6.23709	0.019674	0.162817
BHLHE40	0.395393	7.70257	12.3369	0.00176402	0.0536348
ADAMTSL5	0.39429	3.05812	6.03446	0.0215471	0.171559
MACC1	0.390776	6.65812	6.27177	0.0193718	0.161578
ID1	0.389603	6.25778	6.09308	0.0209857	0.168522
RIPK2	0.389547	4.81431	6.44017	0.0179759	0.156959
TCF7L2	0.388237	4.59238	8.86027	0.00650771	0.0984438
KIAA0040	0.388161	4.80837	9.49229	0.00507098	0.0874851
XYLT1	0.385731	2.75098	7.1199	0.0133695	0.135907
CYTB	0.384758	12.6412	6.17251	0.0202506	0.165256
SCARA3	0.382835	5.46706	5.89538	0.0229469	0.176145
CMTR1	0.382337	6.39629	8.48162	0.00757881	0.106138
RRBP1	0.38224	7.37484	7.17425	0.0130618	0.134439
RRS1	0.381462	3.74143	15.0176	0.00070972	0.0352455
BRD4	0.381429	5.12366	9.83573	0.00443895	0.0824784
SLC7A1	0.380643	6.43883	14.934	0.000729362	0.0357511
RNF44	0.38056	5.16505	7.23301	0.0127378	0.13299
TIAM1	0.380288	4.80839	15.8443	0.00054363	0.0313251
KCTD14	0.380122	2.46553	7.91164	0.0095741	0.116471
PTBP1	0.37988	7.44377	7.19754	0.0129324	0.1338
VARS	0.378334	5.90711	6.82257	0.015201	0.145315
PATL1	0.377718	7.06532	8.72429	0.00687196	0.101533
DHCR7	0.377615	6.27457	7.59651	0.0109203	0.123733
MST1R	0.377195	4.68318	5.70898	0.0249837	0.184027
FBXL18	0.374122	3.97677	6.37992	0.0184622	0.158646
HIRA	0.373603	5.84434	11.5014	0.00238032	0.0620337
ECE1	0.371606	7.85271	6.86555	0.01492	0.144083
GLI3	0.37077	4.07693	9.66668	0.00473855	0.0848563
IER2	0.370734	4.9765	14.1421	0.000947844	0.039124
BARX2	0.370697	4.6651	8.63182	0.00713238	0.103437
NRG1	0.370008	3.36914	7.42104	0.0117593	0.128094
BAG3	0.369059	6.5961	13.4608	0.00119344	0.0436653
ETV5	0.367535	3.57824	6.2887	0.0192262	0.161076
SYNPO	0.366869	6.6562	17.5683	0.000317813	0.0268847
MAFB	0.366532	3.76478	7.93754	0.00947185	0.11588
CYP4F3	0.366465	3.67818	5.87512	0.0231591	0.177053
ST3GAL1	0.366232	6.38601	12.7295	0.00153651	0.0497879
UBAP2	0.36621	5.84622	17.9545	0.000282756	0.0261888
NTN1	0.365668	6.28988	6.9049	0.0146676	0.143144
COL17A1	0.365452	9.15152	8.12946	0.00875053	0.112527
RREB1	0.36507	5.8428	12.5892	0.00161395	0.050868
RTKN	0.36445	3.98047	7.80776	0.00999657	0.119303
SLC9A3R1	0.363958	7.74986	5.96542	0.0222297	0.174248
PRRC2C	0.363462	8.26295	8.47	0.00761457	0.106171
RELA	0.362606	5.86532	8.65744	0.00705918	0.103268
DLGAP4	0.362304	5.55119	7.74773	0.01025	0.120046
MTSS1	0.360572	6.16785	9.50325	0.00504936	0.0872307
PPP1R13L	0.359911	4.5021	5.43543	0.0283462	0.196007
UBA1	0.358752	8.14734	10.7512	0.0031377	0.0701776
FCMR	0.357942	4.1539	5.88981	0.023005	0.176387
PTPN14	0.357306	5.54876	7.74784	0.0102495	0.120046
AVIL	0.35638	0.977306	5.87404	0.0231704	0.177053
FKBP5	0.355959	5.64566	13.9106	0.0010245	0.0407553
PCDHB13	0.354499	1.63838	5.54866	0.026897	0.190682
NOL6	0.353951	6.15279	11.479	0.00239982	0.0620337
PDZD2	0.353856	5.16077	7.79814	0.0100367	0.119546
MASTL	0.352919	5.01418	9.09914	0.00591805	0.094804
LEF1	0.352873	2.4059	5.54142	0.026987	0.190741
EXT1	0.351918	6.77904	8.41811	0.00777668	0.10743
TRAF3IP2	0.351176	6.27328	13.5837	0.00114446	0.043438
RBM43	0.350244	4.86866	8.02701	0.00912778	0.11398
DHX38	0.350222	6.1406	7.29755	0.0123923	0.130751
LBH	0.349258	4.39617	6.0555	0.0213436	0.17067
UBE2O	0.349103	4.69954	6.69468	0.0160726	0.148955
POM121C	0.349066	4.80739	16.5702	0.000432326	0.0292683
NRP1	0.348407	5.37987	13.8085	0.00106044	0.0413681
COBLL1	0.347899	5.94299	6.96208	0.0143093	0.140861
PFKP	0.347728	6.03867	8.22635	0.00840949	0.110901
SEC16A	0.345775	6.82099	6.42364	0.0181079	0.157747
NUP188	0.345667	6.64418	17.1222	0.000364301	0.0269117
SCNN1B	0.345653	5.8092	5.79612	0.0240075	0.18005
RAPGEF5	0.344865	4.32011	8.56009	0.00734187	0.104829
SH3BGRL3	0.343747	7.15141	7.38977	0.0119161	0.12859
DCP1A	0.343289	5.28947	11.6061	0.00229163	0.0612879
ODF2	0.34249	6.43529	5.62731	0.0259388	0.187726
SLCO3A1	0.341434	5.02736	11.6585	0.00224856	0.0612753
CMIP	0.34124	6.30168	9.29092	0.00548694	0.0913762
GCN1	0.339916	6.63493	6.18027	0.0201804	0.165129
PGAM1	0.339643	4.9605	11.236	0.00262265	0.0649035
SKI	0.339086	4.60641	5.85186	0.0234053	0.177742
MPRIP	0.339084	5.4941	6.53827	0.0172142	0.153316
NFIX	0.338872	5.79826	8.07884	0.00893475	0.113246
PAX9	0.337419	5.62661	7.03914	0.0138417	0.138171
PLEKHH1	0.337104	5.12939	8.32419	0.00807985	0.109216
NKX3-1	0.337088	4.52233	8.53368	0.00742067	0.10513
SCD	0.336673	9.90875	9.19425	0.00569979	0.0930919
IFT122	0.335235	5.63684	5.82812	0.0236597	0.179223
MAML2	0.333916	5.42294	14.3379	0.0008879	0.0384406
PLEKHG1	0.33375	5.92562	6.46228	0.0178011	0.156246
PFAS	0.333676	3.55109	5.69057	0.0251955	0.184656
SHROOM2	0.333012	4.41011	11.2317	0.00262675	0.0649035
AFAP1	0.332503	5.63716	15.9079	0.000532719	0.0313132
MDC1	0.332323	5.169	10.3117	0.0037012	0.0758031
NXN	0.329659	5.91693	6.24493	0.0196052	0.162448
JAG1	0.329332	7.79961	15.979	0.000520815	0.0313132
POLR1A	0.328793	5.29593	8.61	0.00719542	0.104087
RUBCN	0.328719	4.30996	10.8463	0.00302857	0.069158
PCLO	0.327427	5.04302	6.20611	0.0199483	0.163852
DUOX1	0.327043	6.55096	5.59227	0.0263609	0.189419
MAST4	0.326238	6.48776	8.08285	0.00892	0.113246
PROSER1	0.324588	5.5175	11.0518	0.00280653	0.0669356
NUP62	0.324539	5.46836	7.13209	0.0132998	0.135484
MFSD2A	0.32304	4.83265	6.07019	0.021203	0.169725
SLC25A37	0.322881	3.12756	6.26282	0.0194494	0.161867
PTAFR	0.322417	6.85659	11.4293	0.00244364	0.0623169
GNG5	0.322137	6.17643	7.77916	0.0101165	0.119781
NFKB1	0.321901	7.22281	14.0814	0.000967333	0.0394698
RBM14	0.321891	4.7138	5.56718	0.0266678	0.190177
SMC6	0.321614	6.49819	8.00855	0.00919761	0.114191
RNF19B	0.32135	6.44916	8.75564	0.00678605	0.100757
MAP3K9	0.32128	4.36018	5.65675	0.0255898	0.186252
MESDC1	0.321262	3.72732	12.2779	0.00180123	0.0540873
AMPD3	0.321072	5.60875	12.0428	0.00195842	0.0564241
UNC5B	0.3208	4.90758	6.35627	0.018657	0.159467
MYCBP2	0.320727	7.23207	5.77163	0.0242775	0.181176
NAA15	0.319589	6.40238	5.68731	0.0252332	0.184656
SERPINB8	0.319402	6.4703	7.33125	0.0122159	0.129601
SF1	0.319388	7.16241	17.8741	0.000289691	0.0263462
KLF13	0.319242	7.0254	10.3452	0.00365455	0.075483
CDK6	0.319002	6.61528	5.5439	0.0269562	0.190741
TUBB2A	0.318024	3.24645	6.12438	0.0206925	0.166694
TSHZ2	0.317277	5.58116	9.62267	0.00482014	0.0852676
ZNF280C	0.316891	2.81452	5.36466	0.0292963	0.199244
MARK2	0.316737	6.21358	11.1421	0.00271466	0.0662573
TRAPPC9	0.316164	4.68282	5.49102	0.0276242	0.193344
TRIM62	0.316141	3.27797	7.98538	0.00928614	0.114724
DUSP1	0.316104	5.22936	5.46553	0.0279527	0.194639
H3F3B	0.315594	9.11683	12.7437	0.0015289	0.0497879
ZFP36L2	0.31525	5.48301	7.72938	0.0103289	0.120135
ILF3	0.314671	7.6787	8.7932	0.00668465	0.100117
MYO1D	0.314468	7.92792	21.7483	9.50792e-05	0.0187493
MUC1	0.314409	8.90834	9.62094	0.00482338	0.0852676
CCDC120	0.313086	4.6693	6.40147	0.0182866	0.158389
CCND3	0.312352	6.02651	7.5367	0.0111987	0.124864
CLEC16A	0.311739	4.87605	8.18216	0.0085632	0.111134
NOL9	0.311308	3.99928	10.5603	0.00336997	0.0727846
HIVEP2	0.310621	5.66671	7.57213	0.0110329	0.124074
CLSTN1	0.310497	8.37142	6.33939	0.0187974	0.159718
FAM193A	0.307924	4.50529	8.67575	0.00700734	0.102609
TUBA1C	0.307515	8.25887	10.3702	0.0036201	0.0753222
NOP2	0.307236	5.66564	11.9914	0.00199475	0.0570356
BCL10	0.307147	5.27854	5.4503	0.0281511	0.195318
PDE4D	0.306493	4.37614	6.95166	0.0143739	0.141186
HSPH1	0.304958	8.42257	5.87371	0.0231739	0.177053
FERMT1	0.304769	6.37433	11.4379	0.00243601	0.0622275
OGDH	0.304122	7.28471	5.85032	0.0234218	0.177777
LATS1	0.303064	4.97231	5.48448	0.027708	0.193743
LRP8	0.302655	4.34497	10.0248	0.00412826	0.079903
IRF6	0.302019	7.27363	17.2205	0.000353459	0.0268847
CD109	0.300545	7.69445	5.75884	0.0244198	0.181422
ZNF462	0.299738	4.46056	7.10744	0.0134412	0.136281
DDX21	0.299601	7.47516	7.54604	0.0111547	0.124659
KIAA0586	0.299517	5.17976	9.45218	0.005151	0.0882686
MAP2K3	0.298052	5.98902	5.54626	0.0269267	0.190741
AP3B1	0.297537	7.22367	7.47865	0.0114763	0.12665
CAMSAP1	0.296741	6.70362	6.84954	0.015024	0.144718
COL4A6	0.296117	5.45638	7.01118	0.0140094	0.139033
SPEN	0.295589	6.69922	8.4258	0.00775245	0.107277
LPIN1	0.295119	5.23995	9.72342	0.00463559	0.0840139
CCNK	0.295043	6.05796	18.882	0.000214557	0.0240136
PRPF8	0.294251	8.67483	9.01512	0.00611852	0.095812
PTPRE	0.294042	4.12143	8.02771	0.00912514	0.11398
SYVN1	0.292149	5.2103	5.85929	0.0233264	0.17741
ELOVL6	0.292032	5.31708	5.8739	0.0231719	0.177053
GBF1	0.291968	7.05581	9.43477	0.00518617	0.0884696
GTPBP2	0.29185	6.02467	5.73474	0.0246906	0.182722
SF3B4	0.291727	5.81129	17.3738	0.000337237	0.0268847
SMG9	0.291607	4.96974	5.47375	0.0278463	0.194178
RALGAPA1	0.291468	4.07838	6.84686	0.0150414	0.144718
MAPK1IP1L	0.291132	5.99651	10.9959	0.00286507	0.0678002
POM121	0.290538	4.83507	7.42047	0.0117622	0.128094
SETX	0.289962	7.01715	8.50182	0.00751701	0.105776
FARSB	0.288691	6.09153	9.12424	0.00585959	0.0946986
JARID2	0.287793	5.15219	8.33919	0.00803057	0.109216
CMYA5	0.287696	5.21021	5.37615	0.0291396	0.198897
BCOR	0.28756	4.64108	8.37534	0.00791317	0.108643
RAPGEF1	0.287352	5.83003	7.6002	0.0109034	0.123708
AUTS2	0.286906	5.79704	5.84909	0.0234349	0.177787
GPHN	0.286219	4.96406	9.32172	0.00542097	0.0907321
ZNF592	0.286136	5.46431	8.78504	0.00670653	0.100345
TTF2	0.285247	5.3317	6.53867	0.0172112	0.153316
XKRX	0.285152	3.09465	5.7984	0.0239826	0.18005
ZNF749	0.284755	2.47655	8.37714	0.00790736	0.108643
PPP1R10	0.28447	6.4026	13.7594	0.00107821	0.0417378
TP53	0.2833	6.28729	16.9869	0.000379831	0.0269216
CHST15	0.282177	5.40272	22.5181	7.71259e-05	0.0187493
DNMT1	0.281637	5.93435	8.92227	0.00634873	0.0974071
PCDHGA10	0.280799	2.26459	5.85248	0.0233988	0.177742
CCDC97	0.279547	5.69695	5.69461	0.0251488	0.184486
LRSAM1	0.278458	3.79513	6.21212	0.0198947	0.163599
ZC3H4	0.277814	4.90925	6.38673	0.0184065	0.158646
ANAPC1	0.277708	5.03623	7.77633	0.0101284	0.119781
PARP4	0.276589	8.1141	5.37402	0.0291685	0.198897
NUP214	0.276586	6.16434	11.0583	0.00279979	0.0668838
PSME4	0.27617	7.86123	6.55464	0.0170906	0.153248
ALG3	0.275334	4.6903	7.43907	0.0116699	0.12739
PACS1	0.274725	6.17044	7.57349	0.0110266	0.124074
BRCA1	0.274679	4.80497	5.91245	0.0227697	0.175646
SRF	0.27442	5.35335	9.50293	0.00504999	0.0872307
KIAA1217	0.274257	7.75831	10.7288	0.00316402	0.0703493
UGGT1	0.273448	6.6131	8.1011	0.00885322	0.112886
MMAA	0.273321	4.34924	5.6259	0.0259556	0.187758
WWP2	0.273052	6.00865	6.4832	0.0176373	0.155351
MYO19	0.27242	5.37955	7.65351	0.0106622	0.122502
RERE	0.27217	6.59662	7.46057	0.0115643	0.127012
DLG5	0.271445	7.02019	5.97711	0.0221125	0.173871
PUS7	0.271233	4.63441	7.9647	0.00936593	0.115145
SAP130	0.2712	5.15341	10.1163	0.00398644	0.0782153
ETS2	0.27032	6.98842	7.21743	0.0128229	0.1336
VDR	0.26957	5.25225	6.56803	0.0169903	0.152771
ACLY	0.268326	7.58689	9.68184	0.0047108	0.0847664
CASP2	0.268112	5.707	10.9113	0.00295631	0.068532
LRRC4	0.267852	6.76343	9.8288	0.00445081	0.0824784
NOLC1	0.267619	7.55363	17.3324	0.000341542	0.0268847
PRKCA	0.267418	4.50857	7.90108	0.00961615	0.116606
PELI1	0.267336	6.29765	6.29034	0.0192122	0.161048
TRAM2	0.267203	4.96169	7.64387	0.0107054	0.122589
MYO1E	0.266847	6.87937	12.1646	0.00187524	0.0556198
IFFO2	0.26638	5.89103	9.81693	0.00447123	0.0825209
ASCC3	0.26615	7.23418	5.65878	0.025566	0.186189
COPG1	0.265652	7.69433	12.197	0.00185374	0.0553068
MTHFR	0.264953	5.27853	5.99168	0.0219673	0.173452
HNRNPA0	0.264898	6.64368	6.13272	0.0206152	0.166432
SF3B3	0.264179	7.6433	15.6371	0.000580856	0.0318797
STAT6	0.263864	7.93969	7.73677	0.010297	0.120135
ARHGAP17	0.263817	5.2648	7.17566	0.0130539	0.134439
NPNT	0.262913	5.73941	6.52357	0.0173261	0.153685
GNL3L	0.262639	4.95291	8.1335	0.008736	0.11251
MEF2D	0.262393	5.11712	6.92846	0.0145188	0.142239
ANKRD52	0.26211	6.16487	5.64659	0.0257096	0.186547
USP42	0.261737	4.33266	8.25399	0.00831487	0.110543
ENDOD1	0.261677	6.1614	5.50534	0.0274414	0.19269
AKIRIN2	0.260712	5.04685	6.29072	0.019209	0.161048
DUSP4	0.260304	3.71579	6.37977	0.0184634	0.158646
EDARADD	0.259848	6.02036	10.6003	0.00331977	0.0720706
NPAS2	0.259081	4.95816	7.66401	0.0106154	0.12215
SIK3	0.259006	5.52808	8.77055	0.00674559	0.100691
TXLNG	0.258586	4.77469	6.15079	0.0204487	0.165761
NCOA6	0.258441	6.40561	7.45654	0.011584	0.127052
SEC24B	0.258393	6.3641	6.45693	0.0178432	0.156525
TJP1	0.256696	7.03554	6.32469	0.0189207	0.16015
TCF20	0.255934	6.82124	10.8546	0.00301923	0.0690626
INTS3	0.255211	6.15556	12.2798	0.00180003	0.0540873
NAT10	0.254764	6.01539	11.0636	0.00279431	0.0668838
RBBP6	0.254305	6.2448	7.19624	0.0129395	0.1338
TRIM26	0.253881	6.60258	12.9609	0.00141757	0.0482006
LNX1	0.253762	4.70617	8.04347	0.00906598	0.113928
KHSRP	0.253676	6.43508	6.58342	0.0168758	0.152334
UBAP2L	0.252918	7.87535	9.11652	0.0058775	0.0946986
ASAP2	0.252384	6.03348	8.92085	0.00635232	0.0974071
ANKS1A	0.251574	5.82493	5.67727	0.0253498	0.18515
DVL3	0.250135	6.41239	8.13191	0.00874172	0.11251
WASF2	0.249882	7.54041	9.06911	0.00598887	0.0954415
VCL	0.249657	7.82606	6.99199	0.0141257	0.139657
IBA57	0.249262	3.21097	8.33252	0.00805243	0.109216
CHAMP1	0.248382	4.84284	6.28496	0.0192583	0.161196
ABAT	0.246762	5.81953	10.5431	0.00339182	0.0728909
TMEM97	0.24633	4.96497	6.68474	0.0161426	0.149248
SEC24D	0.245942	6.64914	5.53103	0.027117	0.191212
FAM222B	0.245128	4.70945	9.84328	0.00442607	0.0824784
NFATC3	0.244733	5.4661	6.45298	0.0178744	0.156525
EIF5B	0.244438	7.53451	5.67981	0.0253202	0.185066
PHF12	0.243735	5.35511	8.18786	0.00854317	0.111134
HTT	0.242936	6.66303	5.94558	0.0224303	0.174604
CDK12	0.242662	6.63466	7.54236	0.011172	0.124659
EPB41L1	0.242363	7.23377	5.94395	0.0224468	0.174604
TPP1	0.242217	5.95412	8.21399	0.00845216	0.111055
FHL2	0.241989	6.22326	5.86225	0.023295	0.177261
EYA1	0.240875	4.33753	9.38365	0.00529092	0.0894187
EGFR	0.240071	6.63563	5.41251	0.0286501	0.197143
FOXC1	0.239946	5.83997	6.8706	0.0148873	0.144083
NUP160	0.239673	6.57365	6.81276	0.015266	0.145452
ZNF264	0.238898	5.21153	6.33505	0.0188338	0.159828
DHX33	0.238836	4.91842	12.0291	0.00196802	0.0565927
MAML3	0.237911	4.87517	5.46092	0.0280126	0.194863
TBC1D5	0.237298	6.22132	8.01242	0.00918292	0.114191
FAM120A	0.236452	7.69268	13.3975	0.00121956	0.0440739
ARID1A	0.236278	6.89158	6.71221	0.0159499	0.148091
PDCD6IP	0.236211	7.98285	8.19502	0.00851812	0.111134
AMOTL1	0.235969	5.88322	5.76766	0.0243216	0.181235
BTBD9	0.235359	5.55407	6.40567	0.0182526	0.158389
SCLT1	0.235052	4.25231	5.64517	0.0257264	0.186547
CNOT1	0.234793	8.79533	7.22058	0.0128056	0.133513
SLC35A4	0.234702	6.77869	8.59089	0.0072511	0.104158
SRGAP2	0.23412	4.8262	7.55782	0.0110995	0.124494
ARHGAP32	0.233625	7.75893	9.32931	0.00540485	0.0906178
MTHFD1	0.233572	6.65271	7.88525	0.00967954	0.117093
ITPRIP	0.233119	4.79179	5.95463	0.0223385	0.174604
MTF1	0.232704	6.29174	8.12493	0.00876685	0.112545
DDX39B	0.231472	7.92221	11.2537	0.00260568	0.0647193
NUP153	0.230254	6.70068	6.94209	0.0144335	0.141616
CTNNA1	0.230248	10.0416	10.8551	0.00301859	0.0690626
DUS2	0.229548	3.95981	5.42031	0.0285463	0.196697
MLLT6	0.229478	6.70866	7.05839	0.0137275	0.137719
SFSWAP	0.229176	4.89488	7.20784	0.0128755	0.1338
SPG11	0.228877	7.12304	6.9004	0.0146963	0.14321
SCAF4	0.228006	5.23721	9.84973	0.00441508	0.0823912
FOXJ2	0.226446	4.95527	7.75295	0.0102277	0.120046
KAZN	0.226293	5.03768	5.54342	0.0269621	0.190741
SNIP1	0.225284	4.46282	6.7188	0.015904	0.147847
ETV6	0.224986	7.33003	6.83139	0.0151428	0.145131
AQR	0.224777	6.63884	7.11933	0.0133728	0.135907
TRAF6	0.224718	3.99732	6.34457	0.0187542	0.159529
CS	0.224513	7.98535	6.25162	0.0195467	0.162141
CYFIP1	0.224262	7.29618	7.40783	0.0118253	0.128236
DHX9	0.223637	8.24113	5.60114	0.0262533	0.189096
XPO5	0.22347	6.34332	6.21959	0.0198284	0.163366
AIM1	0.223068	7.80363	5.56171	0.0267353	0.190388
EZR	0.222202	9.77208	5.52368	0.0272094	0.191417
TNRC6B	0.222109	5.70721	5.89507	0.0229501	0.176145
NUP155	0.221758	5.25244	6.60827	0.0166926	0.151815
SRFBP1	0.218398	4.6549	6.14888	0.0204663	0.165761
ROBO1	0.217845	6.03529	6.89038	0.0147602	0.14321
MOB3C	0.217542	5.01887	6.77766	0.015501	0.145749
PPP1R13B	0.217191	5.47821	6.38288	0.0184379	0.158646
PHLPP1	0.216694	5.20056	8.49928	0.00752474	0.105776
GEMIN5	0.216178	4.72683	5.90745	0.0228214	0.175783
USP7	0.216114	7.4451	6.65156	0.0163787	0.150137
CORO2A	0.215851	7.21883	5.74596	0.0245641	0.182233
RBM26	0.215306	5.4414	5.86598	0.0232555	0.177206
APBB2	0.215171	4.72805	7.79305	0.010058	0.119658
TTLL4	0.21482	4.99588	6.04198	0.0214741	0.17135
GGA3	0.214771	5.12305	5.89682	0.0229319	0.176145
MADD	0.21355	6.00492	7.36476	0.0120432	0.129081
ZBED4	0.212215	5.1162	6.2807	0.0192949	0.161309
SMG6	0.211986	6.33668	7.41223	0.0118033	0.128185
KAT6A	0.211823	6.7262	7.20732	0.0128784	0.1338
PAPD7	0.210905	4.79674	7.40416	0.0118437	0.128236
SH3BP4	0.210502	6.51811	10.7168	0.00317825	0.0705618
PLAGL2	0.210211	5.91069	10.8275	0.00304973	0.069158
CSTF3	0.208274	5.62694	6.26691	0.0194139	0.16184
MAP4	0.207025	7.40202	5.99443	0.0219399	0.173417
SF3A1	0.20637	7.1763	8.45614	0.00765753	0.106647
EWSR1	0.206073	7.89932	10.3549	0.00364115	0.0754053
SEC23B	0.20589	7.16636	10.0518	0.00408575	0.0793856
MOCOS	0.204706	4.28148	5.87986	0.0231092	0.177007
PDCD11	0.204315	6.01434	6.90484	0.014668	0.143144
STK35	0.203939	5.962	5.68905	0.0252131	0.184656
NCL	0.203812	9.88948	6.50789	0.0174462	0.154388
HOMEZ	0.20353	5.39179	5.82643	0.023678	0.179271
GIT2	0.201584	5.88796	6.56991	0.0169762	0.152771
BRE	0.201559	5.63451	6.54861	0.0171361	0.153248
ABCF1	0.199206	6.42277	7.64355	0.0107068	0.122589
TNPO3	0.198354	6.54486	8.02371	0.00914022	0.114041
AARS	0.197952	7.08261	6.34761	0.0187289	0.159529
ZNF207	0.19771	8.17333	5.94872	0.0223984	0.174604
YBX3	0.196345	7.48453	6.27397	0.0193528	0.161509
INO80	0.196158	6.04085	11.1362	0.00272058	0.0662573
RPRD2	0.194764	6.4351	8.01535	0.00917182	0.114152
SMC1A	0.194557	6.98711	6.32312	0.0189339	0.16015
EMSY	0.193543	4.99255	5.58952	0.0263943	0.189448
PCNX2	0.193035	3.61663	5.94685	0.0224174	0.174604
DDX31	0.192295	4.0037	5.53701	0.0270421	0.190952
PDLIM1	0.189356	9.06579	6.82199	0.0152049	0.145315
PUM3	0.189218	5.89148	5.53594	0.0270555	0.190957
NFRKB	0.188742	5.65562	6.40154	0.018286	0.158389
CHTOP	0.188545	5.31574	5.56806	0.0266569	0.190177
XPO6	0.187831	6.72298	11.0917	0.00276557	0.0665898
NOM1	0.186865	4.64542	7.19076	0.0129699	0.134022
ZDHHC5	0.186249	7.86316	8.21951	0.00843306	0.110901
WDR7	0.185244	5.18736	5.91083	0.0227865	0.175646
SLC1A4	0.183093	4.88606	5.49533	0.027569	0.193149
LARP4B	0.182707	6.73468	8.55509	0.00735672	0.104829
SRSF4	0.182431	6.00448	7.07385	0.0136365	0.137247
ARHGEF7	0.181251	5.40446	6.975	0.0142297	0.140409
STK24	0.181095	8.02141	9.13407	0.00583686	0.0946499
BRD2	0.180451	8.15937	5.98349	0.0220488	0.173663
SIPA1L1	0.179456	6.8826	5.9103	0.0227919	0.175646
TAOK3	0.179239	5.7028	7.62258	0.0108015	0.123351
ABCF2	0.177662	6.41732	9.00261	0.00614898	0.0959026
LRRC59	0.176184	7.1904	7.10247	0.0134699	0.136325
FUBP1	0.175805	7.31185	6.46494	0.0177802	0.156153
TLE4	0.173454	5.7321	6.16091	0.0203562	0.165491
PHACTR4	0.173182	6.80302	5.65594	0.0255994	0.186252
TBC1D1	0.170844	5.5956	5.58357	0.0264668	0.189657
ALAS1	0.168141	6.83981	5.4294	0.0284259	0.196316
LARP1	0.167259	8.26485	5.40405	0.0287631	0.19756
ACIN1	0.166464	7.31077	5.7076	0.0249995	0.184027
RIPK1	0.164699	6.50418	5.6457	0.0257202	0.186547
RPRD1B	0.164537	5.82152	5.7418	0.0246109	0.182401
ELMO2	0.164183	5.50089	7.80333	0.010015	0.119429
ZXDC	0.163962	5.48766	6.3653	0.0185823	0.159215
XPNPEP1	0.163424	7.09742	5.56909	0.0266443	0.190177
KCTD1	0.162577	5.88215	6.01162	0.0217702	0.172891
DNMBP	0.16035	6.16922	6.87721	0.0148447	0.143845
WDR33	0.159243	6.37853	9.30651	0.00545345	0.0909731
STAU1	0.158621	7.55231	6.58956	0.0168303	0.152334
PIGU	0.157794	5.41383	5.45818	0.0280482	0.194863
TXLNA	0.1545	6.85519	6.58133	0.0168912	0.152334
TNFAIP1	0.153587	6.27506	5.93864	0.022501	0.174614
PTPN1	0.150665	6.69054	6.60987	0.0166809	0.151815
QRICH1	0.1497	6.64834	7.08693	0.0135601	0.136784
ICMT	-0.128607	7.09961	5.80454	0.0239155	0.18005
SNX1	-0.141468	7.22865	5.3741	0.0291675	0.198897
USP30	-0.144662	4.56764	5.86718	0.0232428	0.177206
PPP1R8	-0.147586	6.17222	5.82109	0.0237357	0.179279
AP3S2	-0.152428	6.47886	5.58337	0.0264693	0.189657
CIAO1	-0.153022	6.68965	10.1084	0.00399849	0.0782153
DAZAP2	-0.153148	8.73826	5.91041	0.0227909	0.175646
PCCB	-0.153413	6.24188	5.84019	0.02353	0.17833
NAP1L4	-0.161636	7.8805	5.69821	0.0251074	0.184361
IP6K2	-0.163524	6.22246	7.35886	0.0120734	0.129128
ANAPC5	-0.164457	7.24262	6.21878	0.0198356	0.163366
GATC	-0.164757	5.46236	5.36448	0.0292987	0.199244
ISCU	-0.164813	6.2465	5.66615	0.0254796	0.185739
ATXN7L3B	-0.166263	7.39453	5.59826	0.0262882	0.189167
EIF2AK4	-0.167982	6.49306	5.78513	0.0241283	0.180597
SETD3	-0.170105	6.71365	6.00567	0.0218288	0.172986
SGPL1	-0.174255	6.91419	6.49425	0.0175515	0.154866
SRP14	-0.174715	7.83915	7.50505	0.0113491	0.125891
PCTP	-0.178711	4.78502	6.51837	0.0173659	0.153947
PSMD13	-0.179771	7.1571	5.97476	0.022136	0.173875
GLOD4	-0.182996	6.7778	6.20258	0.0199798	0.164022
FTSJ2	-0.185738	4.89123	5.70748	0.0250009	0.184027
RHNO1	-0.18646	5.30001	6.79691	0.0153716	0.14555
SLC25A38	-0.187499	5.26222	7.97024	0.00934446	0.115068
DSTYK	-0.18877	5.66339	5.5278	0.0271576	0.191409
CYB561D1	-0.188832	5.21375	7.51705	0.0112918	0.125532
SUPT4H1	-0.189469	5.9896	6.86327	0.0149347	0.144083
EIF3F	-0.190139	6.76413	6.94161	0.0144365	0.141616
HDAC3	-0.190196	6.44177	6.81554	0.0152475	0.145415
MTFR1L	-0.19102	5.51172	8.3624	0.00795497	0.10898
SEPHS1	-0.191947	5.92318	8.14602	0.00869117	0.112149
MLLT3	-0.192135	4.77561	5.44361	0.0282387	0.195739
PLEKHA5	-0.194915	6.95645	5.45766	0.028055	0.194863
ZNF263	-0.195755	5.06559	8.97515	0.00621648	0.0966935
ALG14	-0.195804	4.01972	5.6746	0.0253809	0.185288
CDK5RAP1	-0.196152	5.12615	5.36845	0.0292444	0.199144
SH3PXD2A	-0.19668	7.25432	8.91926	0.00635634	0.0974071
DNAJC14	-0.196809	5.89626	8.15525	0.00865831	0.111933
ANKRD13A	-0.197455	7.49711	8.41327	0.00779201	0.10743
GLB1	-0.199479	7.04921	7.3846	0.0119423	0.128781
NIPAL3	-0.199896	7.03586	8.75541	0.00678667	0.100757
PHAX	-0.200061	5.92013	6.34738	0.0187308	0.159529
POLE3	-0.201087	6.65176	7.79719	0.0100407	0.119546
ATP5F1	-0.201133	8.23822	5.58039	0.0265057	0.189827
MLEC	-0.202241	7.94266	8.63762	0.00711574	0.103394
FBXO34	-0.202884	7.06025	6.43712	0.0180002	0.15708
NUDT5	-0.203019	5.90641	6.49634	0.0175354	0.154866
UBE2A	-0.203046	6.72038	5.93324	0.0225561	0.174759
MSL3	-0.203193	5.30055	8.35277	0.00798623	0.109021
BCAS1	-0.203275	7.43686	6.00343	0.021851	0.172986
ZSCAN32	-0.203538	4.72852	7.45418	0.0115956	0.127052
RPL7L1	-0.204688	5.41341	5.77722	0.0242156	0.180802
PDCL	-0.204839	4.7331	8.00024	0.00922924	0.114336
NABP2	-0.204929	4.78564	6.75471	0.0156568	0.146632
IPP	-0.20523	4.62053	5.97171	0.0221666	0.174024
PDCD6	-0.20601	6.48642	6.78933	0.0154224	0.14555
LRRC28	-0.206223	4.31835	7.37798	0.0119759	0.128888
PTCHD3P1	-0.207194	3.23555	6.84547	0.0150506	0.144718
RPA2	-0.207841	6.11677	6.65565	0.0163494	0.150047
ARPC5L	-0.20885	5.89202	7.64281	0.0107101	0.122589
PSMB5	-0.209038	7.27148	5.78897	0.024086	0.180459
DCTN2	-0.209201	7.13442	8.77908	0.00672256	0.100486
KCTD18	-0.209321	4.95224	8.32174	0.0080879	0.109216
MAPKAPK5	-0.209688	5.64238	6.74832	0.0157005	0.146806
CXorf40B	-0.210582	4.30227	5.36234	0.0293279	0.199353
ADI1	-0.210822	6.54283	10.5194	0.00342222	0.073284
WBP1L	-0.21103	6.23885	8.32417	0.00807989	0.109216
PEX19	-0.211244	7.15033	6.25851	0.0194868	0.162
HIBADH	-0.211744	6.06284	6.89114	0.0147553	0.14321
ZFYVE21	-0.21207	5.87729	6.24678	0.0195891	0.162403
TMCO3	-0.212175	6.19833	10.3656	0.00362647	0.0753222
ACOT13	-0.212251	5.6098	6.38581	0.018414	0.158646
HAUS4	-0.212611	5.42315	6.55159	0.0171136	0.153248
LURAP1L	-0.212743	4.16513	5.77944	0.024191	0.180802
CLTA	-0.212808	7.20808	7.39409	0.0118944	0.128447
CNBP	-0.213138	8.2492	5.81832	0.0237656	0.179395
ISY1	-0.213242	5.30132	10.3281	0.00367827	0.0756552
B4GALT4	-0.213419	6.88316	7.4684	0.0115261	0.126829
FAM134C	-0.213466	5.94011	9.88622	0.00435353	0.0817845
TMEM245	-0.213638	6.44449	6.89768	0.0147135	0.14321
POLR2C	-0.213876	6.30722	7.98848	0.00927423	0.114671
TMEM186	-0.214393	3.45939	5.42135	0.0285326	0.196692
FECH	-0.214584	5.69936	7.71571	0.0103881	0.120494
POLR1D	-0.214683	6.5104	8.42707	0.00774843	0.107277
SLU7	-0.214726	6.64895	5.88126	0.0230946	0.176984
UBAC2	-0.214908	6.0882	11.6186	0.00228126	0.0612879
TOM1L1	-0.215152	5.98867	7.04508	0.0138063	0.138162
ZNF195	-0.215555	4.63785	6.61367	0.0166531	0.151727
ZNF548	-0.215831	4.31961	5.92001	0.0226917	0.175321
SNRPD3	-0.216258	6.8532	6.32898	0.0188846	0.160079
POLR2G	-0.216522	6.54853	5.65098	0.0256578	0.186408
DCAF8	-0.216691	6.95313	13.0941	0.00135368	0.0468728
CHMP3	-0.216995	8.12973	8.04175	0.00907241	0.113928
ANKRD10	-0.217247	5.12434	5.42317	0.0285083	0.196615
MGAT2	-0.217644	5.61056	5.37774	0.029118	0.198897
NICN1	-0.217675	3.33459	5.36534	0.0292868	0.199244
TTC1	-0.218805	6.33932	5.69899	0.0250984	0.184361
LAPTM4B	-0.219605	6.62886	5.99282	0.021956	0.173452
DTX4	-0.219835	7.85211	9.61512	0.00483429	0.0853317
PTGR1	-0.220075	6.94519	6.03625	0.0215297	0.171559
JADE3	-0.220924	4.33222	6.56052	0.0170465	0.153094
EIF4A2	-0.221013	7.51881	5.72092	0.0248474	0.183433
RSAD1	-0.221796	4.60565	5.5747	0.0265753	0.190083
ERLIN2	-0.22247	6.97725	8.24729	0.0083377	0.110543
PRKAG2	-0.222529	4.9941	7.76123	0.0101924	0.120046
TCEAL4	-0.223	6.17961	6.73983	0.0157587	0.147039
RARS2	-0.223105	5.94041	6.34616	0.0187409	0.159529
PXMP4	-0.223681	4.85958	5.98734	0.0220104	0.173661
ATG12	-0.224275	5.15162	5.42392	0.0284984	0.196615
CBWD2	-0.224709	4.36374	5.37211	0.0291945	0.198984
APMAP	-0.224817	6.59012	10.5942	0.00332736	0.0720706
RDX	-0.225167	6.67839	5.6323	0.0258792	0.187565
TRMT2B	-0.226152	5.47151	7.84256	0.00985281	0.118562
SIAE	-0.226282	5.22232	10.6447	0.00326508	0.0714185
ARPC3	-0.226336	8.16843	6.99799	0.0140893	0.13957
EMC7	-0.226485	6.16379	5.76927	0.0243038	0.181192
CNN3	-0.226553	7.02069	7.23906	0.012705	0.132877
LMAN2L	-0.226573	4.33688	7.41753	0.0117768	0.128094
ORMDL3	-0.226636	6.31647	6.99414	0.0141127	0.139619
METTL9	-0.227508	7.10675	5.47072	0.0278855	0.194272
MAGOH	-0.227566	5.6055	5.92594	0.0226309	0.17494
NGRN	-0.227823	7.48372	6.59219	0.0168108	0.152334
SMIM12	-0.22814	5.03135	8.59835	0.0072293	0.104087
ASB8	-0.228262	5.59404	8.70049	0.00693798	0.101953
NUDT16	-0.228547	6.32851	8.52588	0.00744413	0.10513
SLC25A4	-0.229064	5.55375	5.70262	0.0250567	0.184257
ATG3	-0.229283	6.29825	5.43612	0.0283371	0.196007
CDRT4	-0.2293	4.3605	6.2542	0.0195243	0.162141
ZNF772	-0.229868	3.90801	5.5884	0.026408	0.189448
SKP1	-0.229967	8.19856	6.6842	0.0161463	0.149248
ZNF544	-0.230294	5.75483	7.35697	0.0120831	0.129128
ZNF510	-0.230433	4.39904	5.56726	0.0266667	0.190177
TOR1A	-0.230491	5.51167	5.89293	0.0229724	0.176226
ITGB1BP1	-0.231934	5.31372	5.59574	0.0263187	0.189296
TP53I3	-0.232124	5.55123	6.14079	0.0205407	0.166125
HSDL1	-0.232173	4.80012	6.56891	0.0169837	0.152771
TPD52L1	-0.232222	5.61123	6.30172	0.0191151	0.160774
APTR	-0.232261	3.51693	5.54818	0.0269029	0.190682
PRPSAP1	-0.233369	5.82039	13.1777	0.0013152	0.0462553
PRPSAP2	-0.233388	5.19081	7.37217	0.0120054	0.128888
PFN2	-0.234481	7.65427	5.68241	0.0252901	0.184983
MRPS25	-0.234617	5.00923	11.0658	0.00279209	0.0668838
TMEM237	-0.234825	5.68212	7.19911	0.0129237	0.1338
NHLRC3	-0.235155	4.85891	8.29567	0.00817444	0.109794
AMACR	-0.235217	5.30002	8.89713	0.00641268	0.0977901
NUDT3	-0.235511	4.77707	7.7807	0.01011	0.119781
HADH	-0.235825	6.36159	10.1101	0.00399578	0.0782153
TBC1D15	-0.236289	6.06972	5.36027	0.0293563	0.199362
MRFAP1L1	-0.236685	6.44761	11.1708	0.00268622	0.0661563
CXADR	-0.236705	4.83794	6.5786	0.0169115	0.152426
NQO2	-0.236723	4.476	6.08339	0.0210773	0.169051
BFAR	-0.23725	5.64607	10.4952	0.00345344	0.0736332
PPT1	-0.237716	6.72783	7.26149	0.012584	0.132207
ENSA	-0.238236	7.89392	8.11257	0.00881154	0.112769
CRTAP	-0.239657	6.8349	9.90964	0.00431452	0.0815222
LYRM2	-0.240233	6.18978	6.2242	0.0197876	0.163366
ATP6V1E1	-0.240277	7.4805	8.07492	0.00894916	0.113246
RTCB	-0.240427	7.53784	8.67583	0.00700711	0.102609
FOPNL	-0.240506	5.72396	7.32628	0.0122417	0.129603
CD63	-0.240851	8.93634	5.84155	0.0235154	0.178309
ST7	-0.240903	4.73957	7.19839	0.0129276	0.1338
OSTF1	-0.240949	6.00473	6.23617	0.0196821	0.162817
SPR	-0.241331	4.22716	6.67212	0.0162319	0.149331
PARL	-0.241404	5.95474	6.15002	0.0204558	0.165761
C1orf52	-0.241412	3.65462	7.31573	0.0122967	0.130004
FAM177A1	-0.242046	5.65265	6.27924	0.0193075	0.161309
C1orf43	-0.242094	7.94309	9.62108	0.00482311	0.0852676
TMEM183A	-0.242395	4.76973	8.59198	0.00724793	0.104158
LSM2	-0.242539	4.81759	6.06674	0.0212359	0.169898
THYN1	-0.242628	5.9379	5.82084	0.0237384	0.179279
OSBPL1A	-0.242964	5.21036	5.53159	0.02711	0.191212
TAF9	-0.243027	6.57423	6.55191	0.0171112	0.153248
EIF4E2	-0.243047	5.71079	6.80151	0.0153409	0.14555
FAM45BP	-0.243507	4.45531	11.7988	0.00213751	0.0592111
CTSB	-0.243526	10.1813	5.49519	0.0275708	0.193149
ATP6V1G1	-0.243696	7.74134	8.60144	0.00722029	0.104087
KIAA0907	-0.243858	5.2926	5.56519	0.0266923	0.190197
CCDC115	-0.24387	5.65161	11.2484	0.00261072	0.0647193
WDR70	-0.243885	5.63744	8.03343	0.00910362	0.113928
TMEM116	-0.243888	4.65504	6.21762	0.0198459	0.163366
OXR1	-0.243974	6.10129	6.01327	0.0217541	0.172853
GCNT2	-0.244886	6.00107	8.0417	0.00907259	0.113928
RRAGD	-0.245282	4.96341	7.03818	0.0138474	0.138171
ALDH7A1	-0.245453	6.7234	7.91563	0.00955828	0.116466
PGPEP1	-0.245812	5.41959	7.84508	0.00984249	0.118562
LUC7L3	-0.245936	6.01467	6.5699	0.0169764	0.152771
SNAPIN	-0.246588	5.17956	6.80457	0.0153205	0.14555
MRPS7	-0.247085	5.95986	6.61578	0.0166376	0.151678
TMED2	-0.247219	8.15607	6.98104	0.0141926	0.140135
HDAC8	-0.248527	4.96727	7.35616	0.0120873	0.129128
PERP	-0.249614	9.78717	5.75868	0.0244216	0.181422
SRI	-0.249696	7.03306	5.60963	0.0261507	0.188718
HMGCL	-0.249763	5.75751	9.933	0.004276	0.0813033
VOPP1	-0.250203	4.54956	7.10481	0.0134564	0.136325
TWF1	-0.25045	6.40935	5.4967	0.0275515	0.193149
PSMC2	-0.25075	7.36091	7.73126	0.0103208	0.120135
ERMARD	-0.250763	4.67597	5.61274	0.0261133	0.188608
GALNT1	-0.250872	7.80036	5.38527	0.0290159	0.198433
FRAT2	-0.250973	4.91431	11.2611	0.00259861	0.0647193
MKKS	-0.251455	5.81769	5.37544	0.0291492	0.198897
RNF7	-0.251598	6.1716	9.67013	0.00473222	0.0848563
FAHD1	-0.251824	4.49917	6.39303	0.0183551	0.158438
HCCS	-0.252099	5.7079	6.72873	0.0158352	0.147426
CARHSP1	-0.252134	5.87253	7.58241	0.0109853	0.124042
WLS	-0.25297	6.5349	9.82461	0.004458	0.0824784
SYTL5	-0.253311	5.98505	5.97033	0.0221803	0.174042
AKR1B1	-0.25407	5.2562	7.40135	0.0118578	0.128236
OTUD6B	-0.254626	3.98936	5.5783	0.0265313	0.189921
CHURC1	-0.254814	6.66548	6.7519	0.015676	0.146721
MGAM	-0.2549	4.77932	5.59402	0.0263396	0.189356
DRG1	-0.254902	6.25919	5.72807	0.0247661	0.183012
RHBDL2	-0.255226	5.54152	7.16527	0.0131121	0.134712
ACTL6A	-0.255475	6.31111	5.79818	0.0239849	0.18005
LRMP	-0.255579	6.83026	5.7876	0.024101	0.180483
PPIE	-0.255948	5.73343	9.31416	0.00543709	0.0908006
ENTPD3	-0.255989	5.88118	6.74548	0.0157199	0.146806
MRPS14	-0.256244	4.36315	7.93441	0.00948416	0.115937
H2AFV	-0.25636	6.71702	8.63837	0.00711359	0.103394
SLC16A2	-0.256567	4.13849	5.5153	0.0273151	0.191982
NDUFAF7	-0.256593	3.97957	6.8195	0.0152213	0.145334
NCBP2-AS2	-0.25672	3.95134	6.17663	0.0202133	0.165219
AMFR	-0.25693	6.40189	14.5622	0.000824229	0.0375933
NIT2	-0.256993	5.73448	11.6399	0.00226372	0.0612879
ZNF234	-0.258306	3.31361	5.69604	0.0251324	0.184455
SLC35B2	-0.258339	6.29665	7.07999	0.0136006	0.137068
ATF4	-0.260194	8.46699	8.10772	0.00882912	0.112769
CD9	-0.260208	9.29145	9.51226	0.00503164	0.0872132
NPC2	-0.260223	7.20445	7.59954	0.0109065	0.123708
GTF3A	-0.260335	6.08616	5.50164	0.0274885	0.192881
UROS	-0.260566	4.9691	7.04697	0.0137951	0.138162
PALMD	-0.260598	5.82155	5.70501	0.0250292	0.184145
DNAJC19	-0.260847	4.05453	5.72841	0.0247622	0.183012
UCK1	-0.261281	4.68377	6.64924	0.0163953	0.150137
SLC35F5	-0.261334	5.50134	5.48058	0.0277582	0.193743
DNAJC8	-0.261487	6.65164	9.32776	0.00540814	0.0906178
MRPL45	-0.261518	5.74657	10.82	0.00305823	0.0692205
SAE1	-0.26182	6.96942	10.4788	0.00347479	0.0738205
SVIP	-0.261929	3.79985	8.71364	0.00690141	0.101848
HENMT1	-0.262137	4.09392	5.93161	0.0225727	0.174759
SMS	-0.262294	6.10282	6.25281	0.0195364	0.162141
PBLD	-0.262309	4.32569	11.1478	0.00270899	0.0662573
TNFRSF10D	-0.262728	4.60277	7.41283	0.0118003	0.128185
RUFY3	-0.263044	5.24357	9.2456	0.00558562	0.092059
NOTCH2NL	-0.263307	4.40918	6.50837	0.0174425	0.154388
MTHFS	-0.263317	4.07965	10.8706	0.00300127	0.0689653
HAX1	-0.263593	6.2407	9.03403	0.00607275	0.0954818
PPM1A	-0.263687	6.01869	8.35288	0.00798589	0.109021
IL20RA	-0.263697	5.4846	8.40515	0.00781776	0.107687
NIF3L1	-0.263784	5.47667	9.8331	0.00444344	0.0824784
VTI1B	-0.26414	5.50692	5.52015	0.0272539	0.191641
MBTPS1	-0.26452	7.53001	13.9147	0.00102307	0.0407553
PIGC	-0.264862	4.7732	6.44491	0.0179383	0.156838
SF3B6	-0.264932	6.72126	6.39663	0.0183258	0.158438
ANGEL1	-0.266259	4.28209	10.3356	0.00366778	0.0755422
CLNS1A	-0.266515	7.02829	7.23395	0.0127328	0.13299
GDE1	-0.266597	7.54229	10.3766	0.0036114	0.0753058
ZNF271P	-0.266603	5.20984	7.14495	0.0132267	0.135446
PRDX3	-0.266625	7.34478	7.67479	0.0105675	0.122035
COA3	-0.2668	5.82516	7.1371	0.0132713	0.135446
MXRA7	-0.266921	6.14196	10.8275	0.00304981	0.069158
OAZ2	-0.267695	6.09389	12.7085	0.00154786	0.0500385
KRCC1	-0.267727	5.70662	9.00254	0.00614915	0.0959026
HTATIP2	-0.267813	6.00635	15.5075	0.000605553	0.0326194
OBFC1	-0.26796	6.40942	9.36619	0.00532725	0.0897606
RAB4A	-0.268345	5.58949	8.29703	0.00816989	0.109794
FAM188A	-0.268527	4.78073	6.31056	0.01904	0.160405
NTN4	-0.268538	6.56004	9.77162	0.00455006	0.0834657
NMNAT1	-0.268699	4.67441	9.01274	0.0061243	0.095812
CAMLG	-0.268876	4.64636	7.27766	0.0124976	0.131665
SACM1L	-0.268898	6.00245	5.68792	0.0252261	0.184656
TSNAX	-0.269312	5.14251	6.2256	0.0197753	0.163366
YPEL2	-0.269444	6.23315	10.4089	0.00356765	0.0747029
PSMD10	-0.269843	6.50624	6.53899	0.0172088	0.153316
GABARAPL1	-0.270157	6.37338	9.19554	0.00569689	0.0930919
ACPP	-0.270277	3.96833	6.63152	0.0165232	0.150817
LYRM4	-0.270609	4.45106	7.54379	0.0111653	0.124659
ATP6V1C2	-0.270652	3.38743	7.18015	0.0130289	0.134439
RNF130	-0.271108	6.36459	9.51474	0.00502678	0.0872132
UBA6-AS1	-0.271427	4.45885	7.73024	0.0103252	0.120135
BNIP1	-0.271503	3.69183	6.58437	0.0168687	0.152334
DUSP22	-0.271729	4.66004	8.86704	0.00649016	0.0982767
MRGBP	-0.271937	3.56175	6.64974	0.0163918	0.150137
RSRC1	-0.272333	4.14882	8.4755	0.00759761	0.106138
MRPL21	-0.27247	5.31221	7.23906	0.0127051	0.132877
ZCCHC9	-0.273462	4.55479	9.97128	0.00421366	0.0804218
UBA3	-0.273517	6.65534	8.03531	0.00909655	0.113928
UIMC1	-0.273576	5.22739	9.58056	0.00489964	0.0860114
BTD	-0.273754	4.33253	12.365	0.00174656	0.053376
TMCO1	-0.273778	7.11165	10.3782	0.00360919	0.0753058
RNF170	-0.273827	5.30993	9.0949	0.005928	0.094804
TSPAN3	-0.2739	9.3065	8.01019	0.00919139	0.114191
NKAP	-0.273956	4.61179	6.79195	0.0154048	0.14555
APTX	-0.274404	5.57906	8.93062	0.00632763	0.0974071
SNX11	-0.274846	5.17452	8.13694	0.00872368	0.112469
RPS14	-0.274935	9.6187	5.71677	0.0248946	0.183645
COPS5	-0.27514	6.21804	9.09673	0.0059237	0.094804
PDCD2	-0.275188	5.6231	8.32728	0.00806965	0.109216
PDGFC	-0.275231	3.92695	7.51825	0.0112861	0.125532
SLC39A1	-0.275232	6.57396	13.4861	0.00118316	0.0435731
PIK3IP1	-0.275296	6.99393	10.1464	0.00394094	0.0782153
CBX1	-0.275492	6.01784	8.04412	0.00906356	0.113928
ADSL	-0.275897	5.57389	7.59192	0.0109415	0.123733
HTRA2	-0.276509	3.15499	6.15376	0.0204215	0.165761
SPTSSA	-0.276542	4.7357	9.65261	0.00476447	0.0848563
ZFAND6	-0.276731	6.2328	6.5649	0.0170137	0.15289
EDEM2	-0.276975	4.38996	8.31021	0.00812605	0.109633
C1GALT1C1	-0.277118	5.76917	5.48072	0.0277563	0.193743
GFM2	-0.277693	7.17107	6.1404	0.0205442	0.166125
PRDX1	-0.278225	10.1442	6.27754	0.0193221	0.161342
LYSMD1	-0.278527	3.21661	7.57801	0.0110056	0.124074
TPST1	-0.278789	4.87232	7.71612	0.0103863	0.120494
FAM219B	-0.279146	5.99817	11.1117	0.00274527	0.0663933
ARL14EP	-0.279443	4.59648	6.88164	0.0148162	0.143661
UBE2E3	-0.279925	5.78886	9.28683	0.00549577	0.0913762
ELMOD3	-0.279997	4.03828	13.7914	0.00106659	0.0415007
TMEM40	-0.280193	5.27057	6.38019	0.0184599	0.158646
SETD6	-0.280595	4.00506	7.16281	0.0131259	0.134712
TRAPPC2	-0.280626	3.15513	7.65168	0.0106703	0.122502
ACADM	-0.280671	6.32399	10.7922	0.00309007	0.0695243
TPST2	-0.280699	3.68352	9.99904	0.0041691	0.0803732
NSMCE4A	-0.280877	5.13614	6.04822	0.0214138	0.17105
ZNF84	-0.281196	4.80546	10.703	0.00319468	0.0707186
CPE	-0.281355	5.06186	8.1548	0.00865988	0.111933
MRPS15	-0.281407	6.20231	9.27976	0.00551106	0.0914292
DNAJC1	-0.281424	5.26818	8.20508	0.00848308	0.111134
NACA	-0.281867	9.39559	9.04622	0.00604345	0.0954818
ZFAND2A	-0.282353	3.27141	7.07075	0.0136547	0.137339
KLHL24	-0.282732	5.71363	5.82195	0.0237264	0.179279
BUD31	-0.282818	6.45297	5.68909	0.0252126	0.184656
HEBP1	-0.283225	4.19031	8.90882	0.00638284	0.0975321
ATP6V0E1	-0.283244	7.36873	11.9842	0.00199991	0.0570521
C1orf123	-0.283381	4.67166	7.74594	0.0102577	0.120046
GMPR2	-0.283406	6.6708	8.84235	0.00655448	0.099052
COMMD6	-0.283571	5.60114	6.17412	0.020236	0.165256
CDADC1	-0.283609	3.59982	6.13786	0.0205677	0.166137
EEF1E1	-0.283635	4.69115	5.72676	0.0247809	0.183032
NUDT15	-0.283734	5.19715	7.90504	0.00960037	0.116509
RDH14	-0.283922	4.82812	5.74254	0.0246026	0.182401
LRRC75A-AS1	-0.28405	8.61231	5.9376	0.0225115	0.174614
ZFP14	-0.284453	3.44868	6.73024	0.0158248	0.147426
PSMB1	-0.284455	7.67057	6.76393	0.015594	0.146225
HTRA1	-0.284489	4.59925	6.668	0.0162612	0.149403
SERGEF	-0.28474	3.81827	6.53437	0.0172438	0.153316
ETNK1	-0.284765	5.46082	5.90243	0.0228735	0.175915
TMEM159	-0.284859	5.6985	9.67454	0.00472414	0.0848563
NARF	-0.28487	5.10336	7.73842	0.01029	0.120135
TRAPPC4	-0.285514	5.8941	7.01749	0.0139713	0.138837
EFEMP1	-0.285692	7.37501	6.6707	0.016242	0.149333
DCUN1D2	-0.286337	3.39032	11.1555	0.00270131	0.0662573
RPL26L1	-0.286339	4.43887	10.5518	0.00338073	0.0728909
PAIP2B	-0.286421	4.19954	5.57166	0.0266127	0.190177
MOCS2	-0.286539	5.5946	7.85886	0.00978624	0.1181
TIMMDC1	-0.286683	6.4493	11.5943	0.00230139	0.0612879
ZNF720	-0.287496	3.69076	10.148	0.00393856	0.0782153
OSGEP	-0.287851	4.33332	10.7949	0.00308703	0.0695243
TMEM18	-0.287927	4.12777	8.22252	0.00842268	0.110901
NUDT4P1	-0.288305	4.31234	12.376	0.0017398	0.053376
SEC11A	-0.288334	7.03056	7.97564	0.0093236	0.114999
MRPL46	-0.288742	4.57052	8.28482	0.00821075	0.109794
PSMC6	-0.288792	6.23756	5.60327	0.0262275	0.189054
BLVRA	-0.289417	5.69012	9.06654	0.00599496	0.0954415
TMEM203	-0.289553	4.91302	10.2197	0.00383257	0.077147
FBXO33	-0.289712	4.32634	5.6302	0.0259042	0.187656
ZNF75D	-0.289753	3.92059	7.14131	0.0132474	0.135446
COQ3	-0.289801	4.16507	6.59057	0.0168228	0.152334
NARS2	-0.28986	4.61716	9.87267	0.00437628	0.081971
NTPCR	-0.29007	4.76965	9.73154	0.00462107	0.0839976
COPZ2	-0.290544	3.09098	5.42527	0.0284805	0.196603
UBE2E1	-0.290558	7.053	8.52625	0.00744304	0.10513
SNUPN	-0.2909	4.5069	8.60395	0.00721298	0.104087
FAM3C	-0.290926	6.30023	5.38485	0.0290217	0.198433
ETFA	-0.290946	6.45051	8.47478	0.00759985	0.106138
ERMAP	-0.291248	5.21057	12.33	0.00176831	0.0536348
PTPRM	-0.291555	4.13371	10.9958	0.00286524	0.0678002
ZMAT2	-0.29169	6.83978	9.23135	0.00561705	0.0923754
ABRACL	-0.291968	5.6909	6.77569	0.0155143	0.145749
HCP5	-0.292464	5.85013	6.19599	0.0200389	0.164238
SERPINB6	-0.292515	7.15429	10.9875	0.00287403	0.0678014
SRRD	-0.293126	4.10548	5.45753	0.0280567	0.194863
MRPL20	-0.293655	5.69257	7.6004	0.0109025	0.123708
LZIC	-0.294012	4.342	9.41886	0.00521851	0.0888206
HBP1	-0.294375	6.64551	9.40839	0.00523993	0.0889232
CCDC127	-0.294715	3.57655	13.6346	0.00112482	0.0428823
NDUFA4	-0.294884	7.72526	6.35573	0.0186615	0.159467
MRPL36	-0.294888	4.31351	8.11933	0.00878708	0.112709
AKIP1	-0.294911	3.76451	7.44952	0.0116185	0.127197
ATP5L	-0.294985	7.62189	13.4528	0.00119671	0.0436653
MYL12B	-0.295164	9.76134	7.45392	0.0115969	0.127052
GTF2F2	-0.295427	5.55864	6.26318	0.0194462	0.161867
CKLF	-0.295444	3.61279	6.72962	0.0158291	0.147426
PSMD9	-0.295497	5.54699	7.94224	0.00945341	0.115848
ELMOD2	-0.295983	5.50053	5.80605	0.023899	0.180042
ABCB10	-0.296501	4.94835	16.0394	0.000510936	0.0311606
PROM1	-0.296618	9.04577	6.58431	0.0168691	0.152334
NUDT12	-0.296655	5.35487	9.51929	0.00501788	0.0872082
TMEM242	-0.296855	4.91338	8.45282	0.00766786	0.106693
VAT1	-0.297031	5.84513	7.09949	0.0134872	0.13638
BOD1	-0.297348	5.1677	15.8969	0.000534595	0.0313132
NIPSNAP1	-0.297384	6.14038	9.72755	0.0046282	0.0839976
ZNF577	-0.297572	2.37185	5.40676	0.0287269	0.197401
RPL32	-0.297653	9.13801	8.30758	0.00813478	0.109652
PSTK	-0.298028	2.01985	5.94584	0.0224277	0.174604
MRPL52	-0.29809	4.37714	5.3965	0.0288645	0.198076
TMEM258	-0.298326	6.1098	6.09323	0.0209843	0.168522
ADGRA3	-0.299398	6.08543	6.60596	0.0167095	0.151815
MRPS18C	-0.299474	4.36027	6.86309	0.0149358	0.144083
BEX4	-0.299606	5.07161	12.5906	0.00161311	0.050868
ZNF565	-0.299734	2.38356	6.08256	0.0210852	0.169051
FAM24B	-0.299847	0.633059	5.55266	0.0268473	0.190682
MPLKIP	-0.30065	3.60625	8.95719	0.00626104	0.0970462
UFD1L	-0.30088	6.29201	9.92911	0.00428238	0.0813189
OARD1	-0.300932	5.57248	9.71789	0.00464552	0.0840719
EIF2D	-0.301175	6.09378	9.91068	0.0043128	0.0815222
JTB	-0.301457	6.33558	6.70987	0.0159662	0.148151
VSIG10	-0.301838	3.83163	6.98532	0.0141665	0.139968
CHMP4C	-0.302556	5.53191	8.81141	0.00663611	0.0998857
ZNF232	-0.3027	3.72832	8.94667	0.00628732	0.0973386
COX6A1	-0.303353	7.23174	7.5424	0.0111718	0.124659
CENPW	-0.303953	4.3785	5.6277	0.0259341	0.187726
MTERF4	-0.304431	5.01506	16.1924	0.000486789	0.03114
TUSC3	-0.304498	6.84226	6.40468	0.0182606	0.158389
ZNF184	-0.304756	3.90219	7.89232	0.00965118	0.116844
NAXE	-0.304852	5.38716	9.09632	0.00592466	0.094804
MRPS21	-0.305483	6.40551	6.5487	0.0171354	0.153248
PDRG1	-0.305561	4.49146	10.2976	0.0037209	0.0759114
VEGFB	-0.306077	3.56632	6.28454	0.0192619	0.161196
BTN2A2	-0.306244	4.48292	13.437	0.0012032	0.0436653
NDUFAF2	-0.306367	3.67653	7.41075	0.0118107	0.128185
NUDT9	-0.307145	5.48249	11.2538	0.00260557	0.0647193
TRAPPC2L	-0.3073	5.03441	6.212	0.0198958	0.163599
GGH	-0.30733	5.06998	5.58782	0.026415	0.189448
SEPHS2	-0.307458	6.58984	19.6936	0.000169407	0.0234637
ZSCAN26	-0.30793	3.44729	7.40293	0.0118499	0.128236
CAPRIN2	-0.308368	4.03556	11.0658	0.00279212	0.0668838
THAP11	-0.308578	4.30393	9.38163	0.00529511	0.0894187
MRPS17	-0.308758	4.04172	7.20226	0.0129063	0.1338
HMGN4	-0.309422	5.42587	7.92861	0.00950699	0.116122
RPS10	-0.309885	6.75388	6.47169	0.0177272	0.15587
SNX4	-0.310043	5.85489	8.19557	0.00851621	0.111134
HDDC3	-0.310206	3.47694	5.95918	0.0222926	0.174469
SWI5	-0.310704	3.68662	7.95733	0.00939454	0.115308
AKTIP	-0.310833	4.43363	7.06737	0.0136746	0.137447
ZIK1	-0.311079	3.29518	10.8794	0.00299148	0.0689501
PCID2	-0.311234	5.00588	18.1821	0.000264072	0.0250736
UBE2Q2	-0.311316	5.70725	10.9604	0.00290303	0.0680087
NOP10	-0.311446	6.34816	9.05404	0.00602475	0.0954415
TAF11	-0.311861	4.93071	11.4558	0.00242021	0.0620337
RPS20	-0.312004	9.31108	7.15082	0.0131935	0.135222
PVT1	-0.312086	2.00601	6.86306	0.0149361	0.144083
SPINT2	-0.312218	8.73464	9.47768	0.00509996	0.0876926
SLC50A1	-0.312367	5.39458	11.3462	0.00251895	0.0632754
SNRPD2	-0.312419	7.01501	6.68689	0.0161274	0.149248
SNX25	-0.312616	4.23334	10.8722	0.00299954	0.0689653
HSBP1	-0.312699	7.89569	11.5172	0.00236675	0.0620327
TM7SF3	-0.313142	7.33523	7.37415	0.0119953	0.128888
ZNF410	-0.31318	5.87316	7.46972	0.0115197	0.126829
SMIM20	-0.313873	4.42112	7.99754	0.00923958	0.114336
TRIAP1	-0.314342	5.10399	7.36233	0.0120557	0.129081
VIMP	-0.314782	6.27065	6.30506	0.0190867	0.160709
ARL16	-0.314984	4.02317	5.5012	0.0274941	0.192881
NUDCD2	-0.315047	4.33287	7.69001	0.0105004	0.121569
ENOPH1	-0.315083	5.74325	10.0413	0.00410217	0.0796021
PTPMT1	-0.315502	4.94302	12.0529	0.00195134	0.0564199
GOLGA7	-0.315661	5.88561	10.7441	0.00314599	0.0701851
ZNF26	-0.315677	3.52426	7.26571	0.0125615	0.132154
TAF7	-0.315785	7.14509	15.6796	0.000572998	0.0318797
FAM173B	-0.315816	4.08727	9.53145	0.00499416	0.0870633
CDKN2AIPNL	-0.315823	3.58943	7.56939	0.0110456	0.124074
COMMD1	-0.316112	4.67718	8.55628	0.00735317	0.104829
HEXA	-0.316553	6.73644	14.8237	0.000756221	0.0361636
ACP6	-0.316675	4.70593	14.3354	0.000888638	0.0384406
SUMF2	-0.316862	6.87257	10.6762	0.00322676	0.0711158
MCCC1	-0.317844	5.69048	10.234	0.00381179	0.0770703
ZSCAN30	-0.318083	3.92609	8.05391	0.00902702	0.113758
HINT2	-0.318115	4.85694	6.84275	0.0150683	0.144718
PRCP	-0.31813	6.31923	7.88198	0.00969269	0.117158
IGBP1	-0.318519	6.4966	15.0777	0.000695944	0.0349202
SNRNP48	-0.318595	3.77331	6.37705	0.0184857	0.158715
DERA	-0.319224	5.89051	12.6231	0.00159485	0.0507611
P2RX4	-0.320022	2.6302	6.35268	0.0186868	0.159529
RPIA	-0.320223	4.95233	13.7371	0.00108636	0.0419456
CLK1	-0.320262	5.58244	5.92923	0.0225971	0.174858
RPL11	-0.320354	10.0972	8.52702	0.00744071	0.10513
RAB6B	-0.32047	2.83595	7.82949	0.00990651	0.118644
RPL27A	-0.320537	9.06608	8.75102	0.00679864	0.100824
TRAPPC2B	-0.320541	3.24828	6.29829	0.0191443	0.160835
SNRPD1	-0.32065	6.35328	5.46467	0.0279639	0.194639
BNIP3	-0.320851	3.13759	5.44249	0.0282534	0.195751
CUTA	-0.320975	5.72283	6.95197	0.014372	0.141186
C1QBP	-0.321344	6.73768	5.55089	0.0268692	0.190682
ADGRV1	-0.321609	2.98225	6.32609	0.0189089	0.16015
EFNA1	-0.32167	5.73208	7.97726	0.00931736	0.114999
TMEM59	-0.32184	8.95387	10.4679	0.00348906	0.0738205
CP	-0.321849	9.37232	7.62954	0.0107699	0.123177
DNAJB4	-0.322018	4.21512	7.75245	0.0102298	0.120046
POLR3K	-0.322074	4.10842	8.24454	0.0083471	0.110543
BANK1	-0.32212	2.91875	6.79293	0.0153983	0.14555
SCCPDH	-0.322983	6.35616	6.78886	0.0154256	0.14555
NDUFB10	-0.323119	5.72894	12.0008	0.00198803	0.0569511
CRBN	-0.323191	5.34482	11.4779	0.00240078	0.0620337
GABARAP	-0.32322	8.03857	12.3696	0.0017437	0.053376
SPAG5	-0.323578	5.23565	5.77837	0.0242029	0.180802
TMX1	-0.323721	6.05717	8.68724	0.00697504	0.102334
TXNDC15	-0.323763	4.85057	13.5819	0.00114515	0.043438
ZNF677	-0.323767	2.07358	6.35561	0.0186624	0.159467
LYRM9	-0.32379	2.8505	5.40773	0.028714	0.197401
CEP44	-0.323988	4.69474	8.92235	0.00634851	0.0974071
RNF5P1	-0.325679	3.22068	9.81875	0.00446808	0.0825209
GLT8D1	-0.325902	6.52746	6.16092	0.0203561	0.165491
TRAPPC3	-0.32599	6.31796	13.3129	0.00125542	0.0449126
SAR1B	-0.326464	6.19619	9.74566	0.00459592	0.0837977
RRAS2	-0.326466	4.96872	5.80805	0.0238772	0.179967
NDUFS3	-0.326666	6.60896	10.8401	0.00303552	0.069158
ZRANB2	-0.326738	5.49238	7.57044	0.0110408	0.124074
NUP50-AS1	-0.326741	4.24805	6.60778	0.0166961	0.151815
ZNF570	-0.327291	2.72489	6.34865	0.0187203	0.159529
EXOSC8	-0.327529	4.78409	8.16482	0.00862434	0.111761
CYB5R1	-0.327762	6.90679	13.3957	0.0012203	0.0440739
ICT1	-0.327831	4.97243	14.0384	0.000981376	0.0397207
NDUFB3	-0.328799	6.3083	6.50311	0.0174831	0.154623
ZNF230	-0.329103	3.11787	10.8367	0.00303937	0.069158
TRIM45	-0.32919	2.49349	6.10147	0.0209066	0.168065
LYRM1	-0.329571	4.36511	10.3157	0.00369553	0.0758031
UBE2B	-0.329647	5.20313	6.79571	0.0153796	0.14555
CRYZ	-0.330504	5.08889	7.76375	0.0101817	0.120046
ZSWIM7	-0.331153	3.82593	7.57994	0.0109967	0.124074
GPALPP1	-0.331397	4.04052	11.8699	0.00208359	0.0583598
PFDN6	-0.331508	5.34339	7.89627	0.00963535	0.116745
MGST3	-0.332162	6.46184	8.24887	0.00833231	0.110543
DUSP10	-0.332445	4.32336	9.06349	0.00600222	0.0954415
MRPL34	-0.332923	3.94464	8.28772	0.00820103	0.109794
PCGF6	-0.333023	2.89392	5.86935	0.0232199	0.177135
EMC3	-0.333174	6.58931	18.5015	0.00024009	0.0240855
CMBL	-0.33322	4.00085	6.6431	0.0164395	0.150143
GLRB	-0.333334	2.61731	6.92116	0.0145648	0.142504
YPEL5	-0.333391	7.17658	10.4947	0.00345416	0.0736332
LACTB2	-0.333465	4.54824	10.9538	0.00291009	0.0680087
PLA2G12A	-0.333817	5.41974	13.1648	0.00132108	0.0462746
SKA2	-0.334147	5.29142	7.50708	0.0113394	0.125891
PECR	-0.334493	4.15878	5.44798	0.0281814	0.195432
NSL1	-0.33523	4.73832	16.31	0.000469077	0.0305551
TOMM40L	-0.335479	4.53197	11.696	0.00221823	0.060778
CCDC69	-0.335929	6.77809	9.25161	0.00557244	0.0919422
MED18	-0.336068	4.52522	15.4993	0.000607145	0.0326194
F2R	-0.33655	4.4161	6.39783	0.0183161	0.158438
DTD2	-0.336816	3.98316	9.1815	0.00572853	0.0933949
RER1	-0.33688	6.89416	17.3946	0.000335105	0.0268847
SLC19A2	-0.336961	4.16506	6.68109	0.0161684	0.149248
COQ5	-0.337466	5.28891	8.42991	0.0077395	0.107277
ARGLU1	-0.337742	5.17968	9.20136	0.00568383	0.0930919
STBD1	-0.337899	4.24012	10.3205	0.00368879	0.0757682
ZNF177	-0.338191	1.13634	5.94134	0.0224734	0.174604
PPP1R9A	-0.338374	4.09683	11.5087	0.00237402	0.0620337
ZSCAN21	-0.338449	1.98326	6.16764	0.0202949	0.165296
ZSCAN2	-0.338474	2.91011	13.8518	0.00104501	0.041192
CHCHD1	-0.338538	4.81969	12.1222	0.00190376	0.0558078
MANBA	-0.338589	4.85563	9.90429	0.0043234	0.0815504
PPIH	-0.338705	5.2524	7.4791	0.0114741	0.12665
LSM1	-0.338905	5.33039	12.0822	0.00193109	0.0562806
ZNF266	-0.339034	5.1945	11.0432	0.00281546	0.0670426
ANAPC16	-0.339558	6.8461	16.1219	0.000497754	0.0311606
RPS3	-0.339601	9.76088	7.82569	0.00992219	0.118697
MRPL11	-0.340241	4.84939	6.91099	0.014629	0.142948
HIGD1A	-0.340542	7.24783	6.72526	0.0158592	0.147521
RWDD2A	-0.340671	2.98445	7.76348	0.0101828	0.120046
HYLS1	-0.341061	4.35582	6.46763	0.017759	0.156058
TLCD2	-0.341114	4.99865	13.4857	0.00118335	0.0435731
LPAR3	-0.341275	3.46221	10.1235	0.00397552	0.0782153
OSER1	-0.341344	5.38633	17.0913	0.000367787	0.0269117
EDA2R	-0.34136	2.0149	8.18063	0.00856858	0.111134
CRYL1	-0.341806	5.16734	8.98048	0.00620332	0.0966476
DCTPP1	-0.342347	5.39512	8.2405	0.00836092	0.110626
ATP6V0B	-0.342408	6.20404	6.48528	0.0176211	0.155299
ENY2	-0.342705	6.07878	11.4104	0.00246057	0.0625375
ZSCAN9	-0.343287	3.11116	11.6624	0.00224537	0.0612753
CFI	-0.343457	6.92379	10.8654	0.00300713	0.068995
TMEM126B	-0.34358	4.59505	8.90344	0.00639654	0.0976427
UST	-0.3436	4.64132	19.181	0.00019656	0.0240136
LIMCH1	-0.343757	5.41455	6.17684	0.0202114	0.165219
GGACT	-0.344488	1.8263	8.64888	0.00708354	0.103394
RPL37A	-0.34452	9.86905	7.41876	0.0117707	0.128094
PQLC3	-0.344738	4.73049	5.65276	0.0256368	0.186345
ARL6IP5	-0.344772	7.70812	14.1213	0.000954478	0.039124
ZNF503-AS1	-0.344848	2.00254	5.7627	0.0243769	0.181422
FXYD3	-0.346066	8.96757	6.09128	0.0210027	0.168569
MDFIC	-0.346791	4.68162	13.8773	0.00103608	0.0409468
NDRG2	-0.34685	8.74772	14.3787	0.000875931	0.0383611
LAMTOR5	-0.346867	6.53716	10.0674	0.00406152	0.0790797
NECTIN3	-0.347	3.17104	5.79038	0.0240706	0.180434
ERO1B	-0.347027	3.64452	6.53251	0.017258	0.153351
POLR2H	-0.347867	5.11766	12.7349	0.00153363	0.0497879
PCNP	-0.348202	6.10182	10.2294	0.00381854	0.0770703
RPSAP58	-0.348806	7.85114	7.23824	0.0127095	0.132877
DNASE2	-0.348908	5.58955	12.7838	0.0015077	0.0494533
NEDD8	-0.349096	7.07566	9.53452	0.0049882	0.0870599
RPL30	-0.349179	9.60656	7.11638	0.0133897	0.135941
ASAH1	-0.349322	8.53152	11.2558	0.00260363	0.0647193
ZNF223	-0.349407	3.30648	10.6931	0.00320642	0.0708745
NAA20	-0.349414	6.71193	10.9111	0.00295649	0.068532
LGALS3	-0.349458	9.1767	8.64395	0.00709762	0.103394
ERP29	-0.35093	6.5731	12.2799	0.00179994	0.0540873
COA5	-0.351379	4.39046	6.31215	0.0190265	0.160385
TRAK2	-0.351431	6.37886	11.5938	0.0023018	0.0612879
PCMTD2	-0.351443	5.86821	12.4167	0.00171495	0.0527303
PHEX	-0.351607	2.2011	8.91458	0.00636821	0.0974071
PPIC	-0.351742	5.76497	12.8875	0.00145417	0.048934
DUT	-0.352178	4.98846	5.38277	0.0290498	0.198535
ZNF552	-0.352239	5.05678	17.9986	0.000279027	0.0260029
UQCC2	-0.352672	5.0425	7.01632	0.0139784	0.138837
ZNF229	-0.352905	4.78005	19.7401	0.000167153	0.0234637
THUMPD3-AS1	-0.353168	3.26228	8.23176	0.00839086	0.110901
TCEAL1	-0.353971	3.83666	12.1495	0.00188529	0.0556598
ELL3	-0.3546	5.03073	6.26563	0.019425	0.161842
CCDC51	-0.354754	4.12296	6.28015	0.0192997	0.161309
2023-03-02	-0.354916	3.23417	10.5462	0.00338793	0.0728909
GSKIP	-0.355385	5.75193	7.3709	0.0120119	0.128888
CCNC	-0.355539	6.16594	6.0039	0.0218463	0.172986
CCDC28A	-0.355544	5.09723	10.1439	0.00394469	0.0782153
FBXO22	-0.355683	4.18911	15.929	0.000529165	0.0313132
MTRF1	-0.355754	3.79951	12.5558	0.00163297	0.0512535
PIGF	-0.355934	3.8021	5.54177	0.0269827	0.190741
POP5	-0.35601	4.18169	6.53689	0.0172247	0.153316
CUTC	-0.356155	4.161	7.48128	0.0114635	0.12665
BRI3	-0.356273	4.96946	10.4632	0.00349529	0.0738205
TUSC2	-0.356629	5.64622	9.59812	0.00486632	0.0856841
CEBPZOS	-0.356931	5.03263	9.71039	0.00465902	0.0841355
POLR3GL	-0.35696	4.64671	9.69144	0.00469332	0.0846535
NDUFB9	-0.357801	6.50779	12.2766	0.00180208	0.0540873
ACYP2	-0.358065	3.69395	8.80244	0.00665998	0.099946
MEMO1	-0.358249	4.07884	8.55491	0.00735725	0.104829
PCBP1-AS1	-0.358538	1.50448	7.17297	0.013069	0.134439
FAM92A1	-0.358728	3.67239	12.1443	0.00188883	0.0556598
NBPF3	-0.358765	4.08589	16.3609	0.000461636	0.0304337
EDA	-0.35897	3.42014	13.5017	0.0011769	0.0435731
SMIM7	-0.358994	5.81942	16.7809	0.000404852	0.0281662
SUMF1	-0.359255	5.8278	25.3974	3.63834e-05	0.017165
TRPC1	-0.359375	2.33864	6.21905	0.0198333	0.163366
TP53RK	-0.359991	5.18107	12.158	0.0018796	0.0556398
CLK4	-0.360322	3.53935	6.30165	0.0191157	0.160774
SERPINI1	-0.360711	1.92032	6.12394	0.0206966	0.166694
HMGB2	-0.360716	5.91414	5.67931	0.025326	0.185066
NDUFS5	-0.360835	7.27296	7.66938	0.0105915	0.122061
ZNF702P	-0.361178	2.65227	7.55067	0.011133	0.124635
PRRG2	-0.361288	3.77393	7.45982	0.011568	0.127012
FAM204A	-0.361291	5.40682	16.9968	0.000378664	0.0269216
PRR15L	-0.361502	5.07369	6.04015	0.0214918	0.171401
SOD1	-0.361689	7.58311	10.2025	0.00385769	0.0772408
ZNF709	-0.362095	2.20332	6.44073	0.0179715	0.156959
ZNF439	-0.36219	2.07755	5.48571	0.0276922	0.19373
NDUFB11	-0.362431	5.37665	8.12682	0.00876003	0.112545
SDF2	-0.363626	5.47316	12.8471	0.00147479	0.048934
NDUFA5	-0.363657	6.42414	8.43335	0.00772871	0.107277
CCNDBP1	-0.363937	6.20617	19.0935	0.00020165	0.0240136
SNAPC1	-0.364068	4.84802	14.2802	0.000905115	0.0386938
WDR61	-0.364408	6.35465	13.1887	0.00131023	0.0462162
MRPL48	-0.364479	5.00622	7.8313	0.00989905	0.118644
ZNF682	-0.364505	2.23136	7.10198	0.0134727	0.136325
NFU1	-0.364955	5.03993	11.46	0.00241651	0.0620337
NXPE3	-0.365301	3.46839	17.4843	0.000326047	0.0268847
NET1	-0.365387	8.21679	13.2332	0.00129029	0.0457838
PLEKHA8P1	-0.365493	2.02099	7.74658	0.0102549	0.120046
TMEM14B	-0.36552	5.83331	8.20224	0.00849297	0.111134
PIN4	-0.36571	4.8835	7.74255	0.0102722	0.120124
TTC33	-0.365831	4.11619	10.8124	0.00306696	0.0693141
TMEM161B-AS1	-0.366465	1.98307	6.55075	0.01712	0.153248
TSPAN31	-0.367511	5.32891	14.0205	0.000987307	0.039841
EEF1A1	-0.367577	10.7476	12.1101	0.00191197	0.05594
ATP5S	-0.367829	3.34694	10.4919	0.00345771	0.0736332
SEL1L3	-0.368156	7.97964	14.3485	0.000884753	0.0384406
SLC25A16	-0.368247	4.09523	8.81838	0.00661761	0.0997067
RPL35A	-0.368313	9.01119	6.72816	0.0158392	0.147426
HSPE1	-0.368336	6.77452	8.97024	0.00622863	0.0966935
PDXDC2P	-0.368385	3.31803	6.35535	0.0186646	0.159467
MACROD2	-0.368624	2.5522	5.38543	0.0290138	0.198433
STX8	-0.369244	5.08875	10.9561	0.00290764	0.0680087
COMMD3	-0.369264	5.53829	10.6285	0.00328492	0.0715619
MRPL27	-0.369386	5.48216	12.6848	0.00156076	0.0502479
TMEM50B	-0.369498	5.51944	9.16454	0.00576701	0.0938195
ZNF821	-0.369675	2.1533	8.56705	0.00732124	0.104829
RPLP0	-0.36989	10.0575	8.52869	0.0074357	0.10513
ZNF563	-0.370638	2.51577	6.89491	0.0147313	0.14321
TRIM52-AS1	-0.370669	2.24694	6.42799	0.018073	0.157534
KANSL2	-0.370705	5.21565	16.1757	0.00048936	0.0311606
TMEM55A	-0.370739	1.78586	6.64678	0.0164131	0.150137
RDH10	-0.371227	8.56961	8.22567	0.00841183	0.110901
RPL24	-0.371502	8.62809	9.63631	0.0047947	0.0850594
MRPL51	-0.371594	6.87695	13.721	0.00109232	0.041961
TMEM165	-0.371933	7.30732	5.58809	0.0264117	0.189448
SDHAF1	-0.372001	2.69084	6.85455	0.0149913	0.144524
SSR2	-0.372697	7.68946	15.4374	0.000619366	0.0330409
ADPGK	-0.372991	5.94061	18.235	0.000259927	0.0248905
PPM1H	-0.373722	6.74774	24.6273	4.42756e-05	0.0172499
ABCA11P	-0.373941	3.58573	12.4646	0.00168621	0.052178
COPRS	-0.373944	5.44723	6.82148	0.0152082	0.145315
UBL7-AS1	-0.374053	1.66426	5.928	0.0226097	0.174866
SCHIP1	-0.374162	3.23528	9.10198	0.00591141	0.094804
2023-03-01	-0.374448	3.29349	7.52377	0.0112599	0.125362
RNF181	-0.375467	5.89637	8.87093	0.00648008	0.0982227
TMEM38A	-0.37549	2.01633	5.40302	0.0287769	0.197565
SNHG18	-0.376459	3.22882	18.441	0.00024444	0.0242783
ISCA2	-0.376594	4.53287	13.146	0.00132966	0.0464656
RPA3	-0.376627	4.88364	6.31526	0.0190002	0.160385
TDRKH	-0.376782	3.9778	12.773	0.00151338	0.0494533
EXD2	-0.377666	5.90959	22.353	8.06424e-05	0.0187493
ZFAS1	-0.377743	7.4377	8.22034	0.00843021	0.110901
KCTD7	-0.378252	3.33032	11.8333	0.00211112	0.0587504
CAB39L	-0.378451	5.89593	21.8196	9.32412e-05	0.0187493
FUCA2	-0.378538	6.33376	13.2296	0.0012919	0.0457838
CBR3	-0.378622	3.31607	15.1494	0.000679909	0.0347326
TMEM101	-0.37909	4.48707	10.5957	0.00332547	0.0720706
BLOC1S1	-0.37944	5.43095	6.84265	0.015069	0.144718
GULP1	-0.380011	4.56697	9.28177	0.00550672	0.0914292
SLC22A15	-0.380133	2.60272	10.3086	0.00370555	0.0758031
GSTO1	-0.380306	6.74008	7.35148	0.0121113	0.129128
PRSS23	-0.380548	8.96658	7.77855	0.010119	0.119781
UQCRH	-0.380824	6.79124	6.79311	0.0153971	0.14555
CACYBP	-0.380919	5.47836	15.0251	0.000707993	0.0352455
ZNF382	-0.381292	0.547833	6.6257	0.0165654	0.151111
AIG1	-0.381508	5.39601	12.0069	0.00198373	0.0569361
SRSF9	-0.38177	5.77595	12.8642	0.00146602	0.048934
BPNT1	-0.38202	6.02608	14.9123	0.00073458	0.0358898
SDHAF3	-0.382951	3.61827	11.2522	0.00260704	0.0647193
ABHD10	-0.383583	5.26818	14.3152	0.000894618	0.0385777
RPS23	-0.383884	8.94457	8.70556	0.00692384	0.10188
STMN1	-0.384236	6.62073	5.43831	0.0283084	0.196007
UQCRB	-0.384371	7.81518	9.11841	0.00587311	0.0946986
STK16	-0.384465	5.27854	7.92227	0.00953197	0.116333
COX5A	-0.384607	7.45346	6.92944	0.0145127	0.142239
SARAF	-0.384835	8.35914	18.6669	0.000228604	0.0240855
ZNF248	-0.385969	3.0512	7.7845	0.0100939	0.119781
KLHDC2	-0.386181	6.08743	11.6179	0.00228177	0.0612879
ENPP3	-0.386299	4.94001	9.17249	0.00574894	0.0936265
ARMCX6	-0.386464	3.00499	7.78112	0.0101082	0.119781
NIPSNAP3A	-0.386795	5.3133	11.6691	0.0022399	0.0612604
BNIP3L	-0.386951	6.37583	9.44647	0.0051625	0.0883041
PPM1M	-0.38726	2.32997	8.09275	0.0088837	0.112988
TMEM98	-0.387752	5.81515	19.6521	0.000171445	0.02353
NDUFB8	-0.387926	6.40237	9.8857	0.0043544	0.0817845
RPL23	-0.388358	9.6947	7.0945	0.0135161	0.13649
ATPIF1	-0.388447	6.61117	7.81001	0.00998721	0.119285
TSTD1	-0.388556	4.56594	5.41622	0.0286007	0.196892
SVBP	-0.389349	3.66314	7.59317	0.0109357	0.123733
VMP1	-0.389388	6.7888	13.8254	0.00105439	0.0413318
DPY30	-0.389496	5.73579	9.64858	0.00477193	0.0848563
EIF3J-AS1	-0.38989	2.94497	12.3529	0.00175405	0.0534968
2023-09-15	-0.390232	7.28339	10.9819	0.00288001	0.0678014
PON3	-0.390711	3.77458	6.67549	0.016208	0.149299
SPIN2B	-0.390958	0.939196	5.5263	0.0271765	0.191417
APIP	-0.390981	4.91272	11.0582	0.00279993	0.0668838
UQCRHL	-0.392046	6.31066	9.99844	0.00417006	0.0803732
TAF13	-0.392385	4.19651	7.4718	0.0115096	0.126829
TSPAN13	-0.392646	6.5405	8.11549	0.00880095	0.112769
ZNF627	-0.39375	4.8792	9.44245	0.00517062	0.0883041
BPGM	-0.393773	6.43657	7.7547	0.0102202	0.120046
LNP1	-0.394312	1.19464	6.35121	0.018699	0.159529
PTS	-0.395694	4.5445	8.46946	0.00761627	0.106171
ENPP5	-0.395902	4.42874	9.19453	0.00569917	0.0930919
COX16	-0.396041	6.08849	10.1887	0.00387801	0.0774423
ZBED6CL	-0.396113	3.26194	9.58246	0.00489601	0.0860114
PDCL3P4	-0.397785	1.98705	9.25809	0.00555824	0.0918818
DNAJC9	-0.398369	5.24638	10.3449	0.0036549	0.075483
IFI27L1	-0.398555	3.02645	5.95749	0.0223096	0.174512
ZFP30	-0.399154	3.52125	14.4129	0.000866032	0.038118
TTC5	-0.399499	4.65808	5.61193	0.0261231	0.188608
ASF1A	-0.399527	4.81088	11.5602	0.00233009	0.0616812
ZNF226	-0.399565	4.76099	24.0961	5.07932e-05	0.0172499
COX6C	-0.399621	7.4482	14.4974	0.000842103	0.0379499
CNPY4	-0.400431	2.2438	6.78266	0.0154672	0.145749
HSD17B11	-0.400911	4.83125	7.53101	0.0112256	0.125072
KHDRBS3	-0.400919	2.72216	8.32616	0.00807335	0.109216
FBXO32	-0.401083	4.80335	10.8876	0.00298239	0.0688457
MSANTD3	-0.401368	4.08936	19.4048	0.000184167	0.0239687
POLR2K	-0.402381	6.2377	9.46196	0.00513136	0.0881321
CHCHD2	-0.402754	7.20942	6.44479	0.0179392	0.156838
MRPS23	-0.402897	5.79368	12.8588	0.00146881	0.048934
MTFR1	-0.403011	5.17783	13.2135	0.00129909	0.0459305
ZNF691	-0.403445	2.58361	9.79618	0.00450713	0.083082
CNIH4	-0.403484	4.86045	6.4954	0.0175426	0.154866
C1orf210	-0.40359	4.01376	15.2558	0.00065683	0.034103
PPP1R1C	-0.403596	1.17946	6.29501	0.0191722	0.160981
ATP5J	-0.403612	6.93895	9.56642	0.00492666	0.0862851
XRCC4	-0.40398	3.91537	9.6694	0.00473356	0.0848563
DBI	-0.404012	7.96865	17.034	0.000374343	0.0269117
PGRMC1	-0.404149	6.85397	16.6363	0.000423502	0.0288001
FGGY	-0.404228	4.44647	9.11765	0.00587487	0.0946986
B4GAT1	-0.404502	2.67313	11.1439	0.00271284	0.0662573
IFI27L2	-0.40469	3.74006	5.35503	0.0294282	0.199676
ZKSCAN3	-0.40497	1.95133	8.54921	0.00737423	0.104829
TRNAU1AP	-0.405023	5.16679	12.8874	0.00145425	0.048934
CAPZA2	-0.405199	6.92273	9.1484	0.00580388	0.0942163
AP1S1	-0.405346	6.11331	9.15096	0.00579801	0.0942163
ADH5	-0.405369	7.618	18.7014	0.000226286	0.0240855
RAP1A	-0.405694	5.88059	9.77825	0.00453842	0.0834621
BMP4	-0.405965	2.30047	7.01806	0.0139679	0.138837
PRR5L	-0.406563	4.76865	16.9517	0.000383981	0.0270886
RPS6	-0.407944	10.952	11.7003	0.0022148	0.060778
OXSM	-0.408211	4.04964	10.2299	0.00381774	0.0770703
LAYN	-0.408228	4.74683	14.1568	0.000943197	0.039124
JPX	-0.408392	2.17039	7.39536	0.0118879	0.128447
CNPY2	-0.408529	5.77518	14.934	0.000729372	0.0357511
OCIAD2	-0.40855	6.47149	11.8369	0.00210843	0.0587504
VWDE	-0.408658	2.0552	9.44417	0.00516714	0.0883041
RFK	-0.408671	4.03006	11.6011	0.00229578	0.0612879
MREG	-0.408938	4.19053	9.04185	0.00605394	0.0954818
GALNT11	-0.409118	5.33186	31.379	8.76438e-06	0.0113162
HMGN3	-0.40915	7.01741	17.5191	0.00032261	0.0268847
CPQ	-0.409852	3.75606	11.9741	0.00200717	0.0570662
BANF1P3	-0.410555	2.73209	8.06835	0.00897344	0.113271
TMEM206	-0.4106	3.45937	13.4997	0.0011777	0.0435731
NDUFA1	-0.410914	7.1206	13.7662	0.00107572	0.0417378
TMEM14C	-0.411008	6.44637	13.508	0.00117437	0.0435731
PIGY	-0.41106	5.96531	8.96892	0.00623189	0.0966935
UXT	-0.411406	5.37768	9.31724	0.0054305	0.090791
H2AFZ	-0.413509	7.20451	13.55	0.00115767	0.0434385
PSMA6	-0.41354	7.44094	6.22051	0.0198203	0.163366
CASP6	-0.41367	4.65579	18.0341	0.000276066	0.0258868
TCEAL9	-0.41401	5.72354	17.212	0.000354379	0.0268847
RYK	-0.414092	6.33296	19.0024	0.000207104	0.0240136
NIFK-AS1	-0.414154	1.76825	8.07555	0.00894687	0.113246
NT5C3B	-0.415301	4.099	12.7818	0.00150875	0.0494533
GPR85	-0.415369	2.21968	6.53825	0.0172144	0.153316
PSPH	-0.415528	3.93777	12.6179	0.00159778	0.0507611
GBAS	-0.416511	6.81699	22.1665	8.48227e-05	0.0187493
GPATCH11	-0.41735	3.01707	13.4374	0.00120303	0.0436653
SMIM5	-0.417593	2.71329	5.45722	0.0280607	0.194863
BORCS7	-0.417935	4.89546	8.18074	0.00856816	0.111134
RPL36AL	-0.418119	7.5862	10.1086	0.0039981	0.0782153
AAMDC	-0.42045	3.40895	7.87981	0.00970144	0.11717
GDA	-0.420508	5.67364	7.77225	0.0101456	0.11985
NDUFA2	-0.421231	5.40856	7.02267	0.0139402	0.138837
NSMCE2	-0.421812	4.98941	14.4573	0.00085335	0.0381155
VAV3	-0.422023	7.00221	10.2514	0.00378679	0.0768402
COX7B	-0.422455	7.67844	8.34454	0.00801308	0.109182
LYPD6B	-0.423197	4.98827	11.9227	0.00204441	0.0577987
PLEK	-0.423397	1.66942	5.61637	0.0260697	0.188493
MRPL40	-0.423725	5.8932	8.93737	0.00631063	0.0974071
FUNDC2	-0.423942	5.28365	15.5897	0.00058976	0.032143
FAM201A	-0.424097	1.02608	5.4365	0.0283321	0.196007
SNRPGP9	-0.424409	2.95037	10.4279	0.00354208	0.0743739
CWC15	-0.4245	6.05983	12.8529	0.00147181	0.048934
CHST10	-0.425806	2.55044	7.40356	0.0118467	0.128236
ZMYM6NB	-0.42631	3.81866	18.3685	0.000249779	0.0244942
TRAF3IP2-AS1	-0.426561	1.26967	5.89654	0.0229348	0.176145
LIPT2	-0.426576	2.02489	9.23856	0.00560113	0.0922141
PSMA2	-0.427122	7.50679	6.82804	0.0151649	0.145177
ANXA3	-0.427271	7.06975	7.68998	0.0105005	0.121569
STAG3L4	-0.427284	2.63159	12.8799	0.00145803	0.048934
SCPEP1	-0.427305	7.97123	31.5695	8.39844e-06	0.0113162
GPX8	-0.427848	5.13628	10.7713	0.00311428	0.0697571
ECHDC1	-0.427918	6.75162	15.3234	0.000642609	0.0336856
TBCA	-0.427945	6.18947	18.1213	0.000268928	0.025375
TXNDC9	-0.428105	5.79732	9.48437	0.00508667	0.0875638
RGMB-AS1	-0.428508	0.559189	6.71428	0.0159354	0.148047
AIF1L	-0.428873	3.02193	19.1323	0.000199376	0.0240136
TWSG1	-0.429588	5.68856	15.8168	0.000548413	0.0314236
MRPL32	-0.429856	5.36931	14.6233	0.000807771	0.0372933
GCOM1	-0.430126	3.38504	16.3369	0.000465125	0.0305304
MAPKAPK5-AS1	-0.430709	4.02121	11.6101	0.00228828	0.0612879
TMED3	-0.431248	6.79328	12.0602	0.00194632	0.0563984
TPRKB	-0.431387	4.3517	13.5403	0.00116152	0.0434385
SLC25A20	-0.431615	4.87024	28.1373	1.85579e-05	0.0148049
TMEM125	-0.432061	4.81841	7.26334	0.0125742	0.132195
CRADD	-0.432601	4.06484	12.1915	0.00185736	0.0553068
RPL17	-0.43296	7.22159	14.8195	0.000757244	0.0361636
ACTR3C	-0.433704	1.79031	6.80999	0.0152844	0.145491
TMEM218	-0.434324	4.17442	12.729	0.00153681	0.0497879
LEPROT	-0.434609	7.06393	17.4625	0.000328229	0.0268847
MRAS	-0.43529	2.89446	7.91181	0.00957344	0.116471
SELT	-0.435423	6.42831	11.4741	0.00240409	0.0620337
AMZ2P1	-0.436564	3.05006	9.54926	0.00495965	0.0866619
CRYM	-0.437116	6.15623	5.94331	0.0224533	0.174604
TMEM150C	-0.437497	4.01456	9.82728	0.00445342	0.0824784
ACSF2	-0.437508	4.43524	11.7353	0.00218699	0.06036
LRRC20	-0.437536	3.2814	6.68479	0.0161422	0.149248
ZDHHC2	-0.437647	4.56685	7.35281	0.0121045	0.129128
SAT2	-0.437888	4.66316	18.3237	0.000253132	0.024497
ZBTB8OS	-0.438268	4.52351	9.90224	0.00432681	0.0815504
PRR34-AS1	-0.438358	1.76807	6.39354	0.018351	0.158438
CYP4X1	-0.438486	6.97982	10.1306	0.00396477	0.0782153
MYL6B	-0.439095	4.02738	6.01042	0.0217821	0.172894
NIN	-0.439151	6.63301	19.0918	0.000201751	0.0240136
ANXA9	-0.439331	3.47588	14.1609	0.000941905	0.039124
HLA-DRA	-0.439532	9.01364	5.94769	0.0224089	0.174604
DLG5-AS1	-0.440686	1.0206	7.05379	0.0137547	0.137885
MRPL22	-0.440756	5.46733	11.3945	0.00247488	0.06269
SELK	-0.442069	5.19167	8.79931	0.00666832	0.0999718
HPGD	-0.442785	4.85964	10.2108	0.00384557	0.0772029
TMEM86A	-0.444126	1.96252	7.17465	0.0130596	0.134439
OAZ3	-0.44449	1.3802	7.83771	0.00987269	0.118574
CHRNA7	-0.445391	0.779261	6.44454	0.0179412	0.156838
ZNF415	-0.445747	2.96634	11.5232	0.00236156	0.0620297
COX7A2L	-0.446086	6.31154	31.8104	7.95917e-06	0.0113162
BOLA1	-0.446227	2.34502	9.41966	0.0052169	0.0888206
CCDC80	-0.447152	6.24785	19.7059	0.000168807	0.0234637
RAB30-AS1	-0.448164	1.90152	6.13881	0.020559	0.166137
RCN2	-0.448678	6.02737	12.984	0.00140628	0.0479245
ZNF530	-0.449087	2.14725	11.8502	0.00209836	0.0586646
ANKRD29	-0.449283	0.817362	6.25982	0.0194754	0.161994
TOR3A	-0.449674	5.95405	14.3763	0.000876636	0.0383611
ACADL	-0.449731	1.59511	7.02311	0.0139375	0.138837
PSMG4	-0.449767	2.5022	8.83115	0.0065839	0.0992978
NEU1	-0.449772	5.89063	22.0767	8.69191e-05	0.0187493
ATP5EP2	-0.450623	4.64779	10.4481	0.0035152	0.0739525
MDP1	-0.450808	2.86546	9.91288	0.00430915	0.0815222
GLIDR	-0.451344	0.606577	7.24149	0.0126919	0.132877
NR2F1-AS1	-0.451621	1.54634	8.83837	0.00656491	0.0991105
CTSH	-0.454012	8.56278	17.3577	0.000338902	0.0268847
KRTCAP3	-0.454159	3.63273	16.0351	0.000511624	0.0311606
EMG1	-0.454191	5.29466	12.65	0.00157986	0.0506395
RASSF4	-0.454563	3.35148	12.8043	0.00149695	0.0494517
SNHG5	-0.454856	6.58752	7.84157	0.00985685	0.118562
GEMIN6	-0.455193	4.29686	7.29731	0.0123935	0.130751
HHEX	-0.456191	1.07832	5.60266	0.0262349	0.189054
TMEM183B	-0.456202	4.91987	17.1926	0.000356498	0.0269102
NUDT2	-0.456758	4.60809	12.6195	0.00159685	0.0507611
MYL6	-0.457231	9.75134	11.3223	0.00254104	0.0637244
CNTN3	-0.45894	3.2142	8.70788	0.0069174	0.10188
FBXO2	-0.459706	2.67405	6.4078	0.0182354	0.158389
SOX2-OT	-0.460109	2.05257	13.5583	0.00115441	0.0434385
CD200R1	-0.460112	3.42896	8.01643	0.00916772	0.114152
CRIPT	-0.46012	3.86809	10.4588	0.00350106	0.0738205
SMDT1	-0.460803	5.15227	10.2072	0.00385085	0.0772063
TEX30	-0.461339	3.23694	10.3574	0.00363764	0.0754053
CD59	-0.464027	9.80657	19.8592	0.000161531	0.0234484
CYB5A	-0.464681	7.72352	17.3146	0.000343409	0.0268847
CISD2	-0.464707	3.84897	16.2453	0.000478731	0.0308863
HILPDA	-0.465212	4.17506	8.34937	0.0079973	0.109065
RPARP-AS1	-0.467019	2.67364	10.0661	0.00406353	0.0790797
CGRRF1	-0.467315	3.38511	11.5682	0.00232329	0.0616812
CERS4	-0.467495	4.55031	6.50918	0.0174363	0.154388
RNF180	-0.468232	2.13286	9.97546	0.00420692	0.0804218
IPO5P1	-0.470103	3.16359	14.7917	0.0007642	0.0361666
ME3	-0.470644	4.1034	14.844	0.000751179	0.0361164
TPT1	-0.470837	11.3143	17.8321	0.000293389	0.0263648
COA1	-0.471037	5.0595	29.0199	1.50581e-05	0.0143533
TMEM37	-0.471068	4.56268	19.9668	0.000156623	0.0229567
ZNF662	-0.471684	0.448007	5.86461	0.02327	0.177206
DICER1-AS1	-0.472554	1.10607	6.80066	0.0153466	0.14555
BEND5	-0.472859	1.37974	8.18776	0.00854353	0.111134
SMIM11A	-0.473085	3.26746	17.6342	0.00031151	0.0268735
SARNP	-0.473707	6.09503	11.7903	0.00214405	0.0592834
ATRAID	-0.474182	6.73253	19.4523	0.000181642	0.0239687
HGD	-0.475222	4.55467	11.5036	0.00237846	0.0620337
TMEM42	-0.47532	2.9837	13.3234	0.00125092	0.0449126
SLAIN1	-0.475936	1.24081	7.13319	0.0132936	0.135484
COMMD10	-0.47692	3.91082	9.55599	0.00494668	0.0865353
FTX	-0.478165	2.10954	11.98	0.00200289	0.0570521
SLC15A1	-0.47847	1.70729	7.65922	0.0106367	0.122302
STARD3NL	-0.478745	5.28449	15.2388	0.000660457	0.034147
ACAA2	-0.479984	4.37397	11.9419	0.00203044	0.0576195
RPAIN	-0.480721	5.04118	21.5278	0.000101023	0.0187493
DHRS7	-0.481835	6.19722	14.0519	0.000976956	0.0396481
TMEM223	-0.482297	2.96838	10.6502	0.00325832	0.0714185
MYL12BP2	-0.482587	1.15131	7.71627	0.0103857	0.120494
HAUS1	-0.483568	4.59278	12.4956	0.00166791	0.0520258
CYP39A1	-0.483569	2.57337	8.245	0.00834553	0.110543
ZSCAN31	-0.483887	5.57802	23.5026	5.9331e-05	0.01828
SERF1B	-0.484753	0.0515041	7.00275	0.0140604	0.139376
MIR4435-2HG	-0.486076	3.99944	11.5284	0.00235714	0.0620297
S100A6	-0.486294	10.375	16.271	0.000474876	0.0307691
CSRP2	-0.48651	3.40145	12.9916	0.00140258	0.0479066
IFT20	-0.486858	3.76518	13.0686	0.00136566	0.0471795
TMEM14A	-0.487593	4.97649	13.5482	0.00115838	0.0434385
RBM26-AS1	-0.487833	1.77299	10.6416	0.00326887	0.0714185
ZNF345	-0.487853	2.33657	13.4398	0.00120203	0.0436653
MKRN9P	-0.488502	0.942066	10.2554	0.00378098	0.0768256
RPL26	-0.491722	9.39298	11.3946	0.00247478	0.06269
HNMT	-0.49242	5.38101	10.1965	0.00386654	0.0773155
TMEM261	-0.492707	5.37357	14.0527	0.000976699	0.0396481
CRNDE	-0.49286	4.1428	8.19269	0.00852628	0.111134
PET100	-0.492861	5.08856	13.7251	0.00109078	0.041961
CTSL	-0.493082	6.09878	17.3727	0.000337348	0.0268847
ERICH5	-0.493175	4.04014	8.80501	0.00665312	0.0999424
CCDC126	-0.493648	2.71877	14.4217	0.000863503	0.0381178
TP53TG1	-0.494184	4.80018	14.5281	0.000833578	0.0376782
ZNHIT3	-0.494451	5.19853	26.1168	3.03746e-05	0.0164083
ING4	-0.494822	4.87062	19.4338	0.00018262	0.0239687
RPS24	-0.495042	9.87775	10.5326	0.00340521	0.0730234
CTSF	-0.4953	2.70187	12.5408	0.00164159	0.0514172
TMEM68	-0.496552	4.77482	16.0503	0.000509169	0.0311606
MRPL33	-0.496714	5.75466	18.2277	0.000260496	0.0248905
COX7A2	-0.498071	8.00038	10.0696	0.00405815	0.0790797
PEX11A	-0.499209	3.29442	14.1861	0.000934017	0.039124
RAB13	-0.499495	5.88874	16.3941	0.000456837	0.0302495
SHFM1	-0.4998	7.2611	12.1663	0.00187407	0.0556198
TOMM7	-0.500168	7.10609	13.5616	0.0011531	0.0434385
ABLIM3	-0.500813	3.62456	16.5278	0.000438091	0.029395
USP27X-AS1	-0.501277	0.82402	10.2784	0.0037481	0.0763631
LYPLA1	-0.502189	6.1165	20.697	0.000127316	0.0202325
MTURN	-0.503994	4.9241	16.9319	0.00038634	0.0271283
CCDC192	-0.504616	0.385255	6.86931	0.0148956	0.144083
CATSPER3	-0.505547	0.314744	7.34562	0.0121415	0.129223
ZNF815P	-0.505865	0.161281	10.4214	0.0035508	0.0744534
CKS2	-0.506035	4.39117	17.0012	0.000378146	0.0269216
ATP5J2	-0.506351	7.32096	14.4819	0.000846417	0.0380308
MRPL43	-0.506363	5.17723	16.4547	0.000448243	0.0298111
ZNF630	-0.506635	2.03154	11.9084	0.00205499	0.0579863
ASB9	-0.507899	2.32779	8.5973	0.00723238	0.104087
CTSV	-0.507991	4.20109	6.75849	0.015631	0.146481
SGCE	-0.508822	2.96179	14.6879	0.000790748	0.0369595
PRADC1	-0.509249	4.31873	9.34637	0.0053688	0.0903599
VPS29	-0.509697	6.44251	14.9964	0.000714651	0.035358
GABARAPL2	-0.510996	6.49585	28.1205	1.86324e-05	0.0148049
RPS27A	-0.511396	8.94478	6.89786	0.0147124	0.14321
CDKN1C	-0.512602	1.63474	10.9755	0.00288679	0.0678014
IAH1	-0.514608	4.96157	24.2358	4.89846e-05	0.0172499
SLC30A1	-0.51541	3.29645	7.42449	0.0117421	0.128086
ZFP2	-0.515503	0.32785	6.55709	0.0170723	0.153234
CLEC2B	-0.516233	3.15081	7.44401	0.0116456	0.127309
ZBED8	-0.518035	2.24884	10.7116	0.00318438	0.0705941
EID1	-0.518399	7.02203	21.5206	0.000101224	0.0187493
RPS18	-0.518718	10.1264	12.0817	0.0019314	0.0562806
SMC5-AS1	-0.520403	-0.349437	6.19113	0.0200825	0.164507
CYP2U1	-0.52044	3.28176	17.8041	0.000295877	0.0264311
RNF182	-0.522816	0.0164912	5.79616	0.0240071	0.18005
RIC3	-0.524112	2.21948	9.64755	0.00477383	0.0848563
TMEM106C	-0.524914	6.1458	12.7732	0.00151328	0.0494533
MED31	-0.525099	3.11959	12.2417	0.0018245	0.0545437
AADAC	-0.525245	1.05601	5.7775	0.0242125	0.180802
BDH2	-0.526977	5.89886	23.5318	5.88767e-05	0.01828
KCNMB4	-0.527095	1.80025	10.5633	0.00336622	0.0727846
COX14	-0.527731	5.29944	17.4159	0.00033293	0.0268847
ITGAE	-0.527823	3.81107	15.2533	0.000657347	0.034103
COMMD7	-0.527848	5.47897	27.0805	2.39518e-05	0.0157218
RPS27L	-0.52886	5.79211	13.902	0.00102749	0.0407553
MCEE	-0.528942	3.4361	15.3603	0.000634981	0.0335185
LYPD6	-0.52901	2.07028	8.91998	0.00635451	0.0974071
C1orf115	-0.529236	3.96432	25.6333	3.42824e-05	0.0166955
PTRHD1	-0.529749	4.1448	14.7609	0.000771969	0.0363457
LSM3	-0.530122	5.88518	17.6749	0.000307686	0.0266962
FBP1	-0.531463	4.29861	14.3445	0.000885948	0.0384406
ZNF799	-0.532472	2.35738	10.3651	0.00362716	0.0753222
ERP27	-0.532607	2.20157	7.08638	0.0135633	0.136784
MYCL	-0.533233	5.54109	10.2235	0.00382709	0.0771396
RASGEF1A	-0.533786	0.704447	8.37447	0.00791598	0.108643
TEFM	-0.534348	3.75715	20.2572	0.000144173	0.0219856
SULT1E1	-0.535506	2.78669	6.83714	0.0151051	0.144972
NUDT13	-0.536077	1.98586	14.1682	0.000939611	0.039124
FAM171B	-0.53624	2.99535	7.81866	0.00995131	0.118951
PRDX4	-0.536704	5.59916	17.0555	0.000371864	0.0269117
TMEM9	-0.53691	5.50362	14.7367	0.000778129	0.0364827
BEX2	-0.536923	3.32654	19.8159	0.000163552	0.0234637
SNRPG	-0.537145	5.13028	17.2823	0.000346818	0.0268847
NDUFB2	-0.537942	5.71948	11.9309	0.00203841	0.0577371
SMIM8	-0.542287	2.51162	16.5393	0.000436524	0.029395
RPS15A	-0.5441	8.60399	14.8605	0.000747126	0.0360363
RPS21	-0.544189	7.2387	10.5412	0.00339421	0.0728909
GDPD1	-0.549318	3.16179	18.9511	0.000210245	0.0240136
FLJ44635	-0.550467	5.48844	5.45022	0.0281521	0.195318
BTN2A3P	-0.550886	0.331422	6.40343	0.0182708	0.158389
MRPL13	-0.552004	5.23351	12.4884	0.00167216	0.0520508
HCAR1	-0.554633	0.721936	7.23015	0.0127535	0.133061
EEF1B2	-0.555523	6.84053	13.1196	0.00134184	0.0465695
TMEM38B	-0.558838	2.6049	16.658	0.00042064	0.0288001
NENF	-0.560038	4.96361	15.0919	0.000692731	0.0349202
SLC2A1-AS1	-0.561913	0.169482	9.97328	0.00421044	0.0804218
HLA-DMB	-0.563018	5.85832	15.2029	0.000668181	0.0343113
GDPD2	-0.563167	0.238095	6.15043	0.020452	0.165761
PEX2	-0.564432	6.19619	23.2609	6.32432e-05	0.0184907
L3HYPDH	-0.565549	1.42462	12.0484	0.00195454	0.0564199
MSRB2	-0.569082	3.80004	20.749	0.000125469	0.0201512
CENPQ	-0.569354	3.2184	11.6477	0.00225736	0.0612879
FAM96A	-0.570578	5.14828	34.3321	4.59998e-06	0.00992084
CLDN8	-0.574622	3.42709	9.02731	0.00608898	0.0955564
FIBIN	-0.57553	0.539048	5.50726	0.0274171	0.192609
FMO5	-0.576439	5.06698	14.5316	0.000832626	0.0376782
TRAM2-AS1	-0.579018	3.07065	23.0358	6.71408e-05	0.0187493
EGF	-0.582399	3.2778	15.1445	0.000680986	0.0347326
SURF1	-0.582913	5.49237	17.8901	0.000288297	0.0263462
RPL31	-0.583082	8.8433	9.86177	0.00439467	0.0821117
RPL21P28	-0.583324	1.47795	6.60377	0.0167256	0.151838
SLPI	-0.584689	11.8502	6.64356	0.0164362	0.150143
MRPS28	-0.584902	5.04429	15.7507	0.000560118	0.0316708
UQCRQ	-0.585614	6.49685	18.5199	0.000238779	0.0240855
H3F3AP4	-0.588811	4.75315	15.2152	0.000665524	0.0342915
CDH8	-0.588974	1.23576	6.00061	0.0218788	0.173025
TSPAN12	-0.58937	4.79144	25.0266	3.99738e-05	0.0172499
UBL5	-0.597468	6.81662	11.8873	0.00207058	0.0582115
ACOT4	-0.597678	1.54025	11.3538	0.00251191	0.0632039
CD36	-0.59774	2.7215	11.104	0.00275301	0.0663933
KBTBD3	-0.600889	2.42118	17.4947	0.000325024	0.0268847
RSL24D1	-0.601	6.21526	15.9092	0.000532514	0.0313132
ZCCHC17	-0.601066	5.69857	21.6517	9.76352e-05	0.0187493
TMEM136	-0.602596	-0.185564	6.77899	0.015492	0.145749
DKK1	-0.603152	3.08705	13.0494	0.00137477	0.0473856
TMPRSS7	-0.604005	0.356338	6.78562	0.0154473	0.145664
PHF5A	-0.60425	5.17931	16.0304	0.000512397	0.0311606
FAM134B	-0.606678	3.07102	18.8417	0.000217113	0.0240136
TMEM256	-0.606982	4.01558	9.25684	0.00556097	0.0918818
VAMP8	-0.612093	8.19093	21.4745	0.000102521	0.0187493
RPL34	-0.613285	8.83882	10.9082	0.00295972	0.068532
NTF4	-0.615674	0.381902	8.08161	0.00892454	0.113246
RPSA	-0.616844	7.83445	6.22307	0.0197976	0.163366
ZNF69	-0.617651	2.61357	22.6155	7.51318e-05	0.0187493
SAMD13	-0.617887	0.778085	5.55839	0.0267763	0.1905
FRG1HP	-0.618576	0.322477	8.22093	0.00842817	0.110901
MRPL45P2	-0.619981	2.36121	17.7013	0.000305233	0.0266962
S100A13	-0.620318	5.91024	25.6463	3.41704e-05	0.0166955
CCDC150	-0.621821	0.294502	10.5993	0.00332102	0.0720706
RPS7	-0.623087	7.42162	27.2203	2.31498e-05	0.0157218
TBXAS1	-0.626723	1.46262	6.25341	0.0195312	0.162141
C1D	-0.62779	3.78605	14.1213	0.000954476	0.039124
ZNF32	-0.628073	4.74804	19.063	0.000203457	0.0240136
KIAA0101	-0.62844	3.43925	7.82867	0.00990992	0.118644
MICU3	-0.629188	-0.264583	6.37623	0.0184924	0.158715
PROS1	-0.631378	5.33615	11.356	0.00250994	0.0632039
HSD17B6	-0.633	0.0702794	6.42206	0.0181205	0.157766
POLE4	-0.633482	4.22538	18.5237	0.000238511	0.0240855
FNDC4	-0.633863	0.101987	8.30307	0.00814977	0.109757
TRAM1L1	-0.634474	0.74136	13.6974	0.00110108	0.0421902
PFDN5	-0.635423	8.06446	16.1614	0.000491578	0.0311606
TMEM64	-0.636177	4.10565	21.0765	0.000114486	0.019289
PART1	-0.639721	1.66169	9.64731	0.00477427	0.0848563
OSER1-AS1	-0.644347	2.06667	18.9501	0.000210303	0.0240136
RPS29	-0.646181	7.44542	18.5872	0.000234064	0.0240855
SMIM4	-0.646772	3.24685	11.286	0.002575	0.0644689
NDUFB1	-0.651492	5.90017	21.456	0.000103044	0.0187493
FMO2	-0.654386	3.49384	14.868	0.000745309	0.0360363
QPRT	-0.656846	0.540127	6.45445	0.0178628	0.156525
NUDT6	-0.657086	0.684952	11.1131	0.00274386	0.0663933
[truncated: 93 more rows]

## Sheet: topTags_2386 vs 7788
GeneNames	logFoldChange	logCountsPerMillion	Fold change	PValue	FalseDiscoverRate
	There was no differentially expressed gene differences

## Sheet: topTags_2386 vs 7731
GeneNames	logFoldChange	logCountsPerMillion	Fold change	PValue	FalseDiscoverRate
	There was no differentially expressed gene differences

[truncated: 8 more sheets: topTags_0541 vs ferm, topTags_0541 vs ctrl, topTags_0541_7788, topTags_0541 vs 2386, topTags_0541 vs 7731, D68 isolates vs mock, topTags_fermv s ctrl, Pathway analysis]
